# Supplementary material for: Transcriptome analysis of differentially expressed unigenes involved in flavonoid biosynthesis during flower development of Chrysanthemum morifolium ‘Chuju’
Source: Sci Rep. 2018 Sep 7;8:13414. doi: 10.1038/s41598-018-31831-6 (PMC6128863; doi:10.1038/s41598-018-31831-6)
Supplement: Supplementary file 1 — Supplementary Table [file 41598_2018_31831_MOESM1_ESM.xlsx]

## Sheet: Table S1
Supplementary Table 1 Categorization of 7694 unigenes within 118 KEGG pathways.
Pathway	Pathway ID	Number of unigenes	%	Unigene ID
Metabolic pathways	ko01100	2017	0.262	c100094.graph_c0, c100113.graph_c0, c10016.graph_c0, c100319.graph_c0, c100338.graph_c0, c100417.graph_c0, c100635.graph_c0, c100667.graph_c0, c100676.graph_c0, c100836.graph_c0, c100897.graph_c0, c100914.graph_c0, c101119.graph_c0, c101455.graph_c0, c101487.graph_c0, c101513.graph_c0, c101558.graph_c0, c101838.graph_c0, c101925.graph_c0, c101961.graph_c0, c102167.graph_c0, c102467.graph_c0, c106…
Biosynthesis of secondary metabolites	ko01110	916	0.119	c91447.graph_c0, c91495.graph_c0, c91525.graph_c0, c91536.graph_c0, c91555.graph_c0, c91622.graph_c0, c91640.graph_c0, c91644.graph_c0, c91725.graph_c0, c91741.graph_c0, c91912.graph_c0, c92148.graph_c0, c92343.graph_c0, c92482.graph_c0, c92625.graph_c0, c92684.graph_c0, c92697.graph_c0, c92719.graph_c0, c92758.graph_c0, c92816.graph_c0, c92857.graph_c0, c92881.graph_c0, c93050.graph_c0, c93092.g…
Ribosome	ko03010	389	0.051	c10016.graph_c0, c100711.graph_c0, c100836.graph_c0, c100897.graph_c0, c100914.graph_c0, c101455.graph_c0, c101513.graph_c0, c101558.graph_c0, c101925.graph_c0, c101961.graph_c0, c102030.graph_c0, c121.graph_c0, c13886.graph_c0, c18591.graph_c0, c18712.graph_c0, c2069.graph_c1, c21212.graph_c0, c21867.graph_c0, c23725.graph_c0, c23725.graph_c1, c24615.graph_c0, c2503.graph_c0, c25289.graph_c0, c2…
Protein processing in endoplasmic reticulum	ko04141	306	0.04	c100062.graph_c0, c100213.graph_c0, c100368.graph_c0, c100496.graph_c0, c100614.graph_c0, c101038.graph_c0, c101213.graph_c0, c101429.graph_c0, c101854.graph_c0, c102045.graph_c0, c102443.graph_c0, c1167.graph_c0, c13656.graph_c0, c1443.graph_c0, c1613.graph_c0, c16228.graph_c0, c18083.graph_c0, c19336.graph_c0, c19792.graph_c0, c19811.graph_c0, c2118.graph_c0, c2125.graph_c0, c21980.graph_c0, c2…
Plant hormone signal transduction	ko04075	280	0.036	c10038.graph_c0, c100509.graph_c0, c101089.graph_c0, c102136.graph_c0, c10763.graph_c0, c1406.graph_c0, c1563.graph_c0, c1633.graph_c0, c1926.graph_c0, c1926.graph_c1, c24550.graph_c0, c32302.graph_c0, c3362.graph_c0, c36795.graph_c0, c38238.graph_c0, c38585.graph_c0, c38658.graph_c0, c38718.graph_c0, c38839.graph_c0, c38933.graph_c0, c39878.graph_c0, c40487.graph_c0, c40737.graph_c0, c41021.grap…
Spliceosome	ko03040	256	0.033	c100273.graph_c0, c100424.graph_c0, c10048.graph_c0, c100918.graph_c0, c101367.graph_c0, c101582.graph_c0, c101765.graph_c0, c102349.graph_c0, c10925.graph_c0, c15970.graph_c0, c19934.graph_c0, c22795.graph_c0, c2374.graph_c0, c33435.graph_c0, c35739.graph_c0, c3578.graph_c0, c39054.graph_c0, c42202.graph_c0, c42576.graph_c0, c42805.graph_c0, c42943.graph_c1, c43426.graph_c0, c44067.graph_c0, c44…
RNA transport	ko03013	244	0.032	c10038.graph_c0, c100509.graph_c0, c100763.graph_c0, c101389.graph_c0, c102136.graph_c0, c10763.graph_c0, c1121.graph_c0, c1563.graph_c0, c1633.graph_c0, c16737.graph_c0, c20497.graph_c0, c20940.graph_c0, c2395.graph_c0, c3362.graph_c0, c36585.graph_c0, c36795.graph_c0, c38238.graph_c0, c38839.graph_c0, c39612.graph_c0, c40387.graph_c0, c40454.graph_c0, c40737.graph_c0, c41021.graph_c0, c42256.gr…
Plant-pathogen interaction	ko04626	240	0.031	c100739.graph_c0, c101574.graph_c0, c20340.graph_c0, c2385.graph_c0, c29661.graph_c0, c35499.graph_c0, c38344.graph_c0, c39246.graph_c0, c40020.graph_c0, c41180.graph_c1, c41594.graph_c0, c46006.graph_c0, c47080.graph_c0, c47277.graph_c0, c52990.graph_c0, c55568.graph_c0, c55707.graph_c0, c55802.graph_c0, c56943.graph_c0, c57756.graph_c0, c57847.graph_c0, c58329.graph_c0, c58352.graph_c1, c58413.…
Glycolysis / Gluconeogenesis	ko00010	199	0.026	c100273.graph_c0, c100643.graph_c0, c100700.graph_c0, c100918.graph_c0, c101089.graph_c0, c101459.graph_c0, c10925.graph_c0, c15970.graph_c0, c2237.graph_c0, c256.graph_c0, c256.graph_c1, c2629.graph_c0, c3354.graph_c0, c35739.graph_c0, c38585.graph_c0, c38636.graph_c0, c38642.graph_c0, c4002.graph_c0, c40511.graph_c0, c41045.graph_c0, c41176.graph_c0, c44157.graph_c1, c44285.graph_c0, c44797.gra…
Oxidative phosphorylation	ko00190	189	0.025	c100836.graph_c0, c100914.graph_c0, c101455.graph_c0, c101513.graph_c0, c101961.graph_c0, c26652.graph_c0, c39168.graph_c0, c40108.graph_c0, c40629.graph_c0, c42118.graph_c0, c42815.graph_c0, c46575.graph_c0, c47233.graph_c0, c47643.graph_c0, c51879.graph_c0, c55025.graph_c0, c55992.graph_c0, c58031.graph_c0, c58509.graph_c0, c60633.graph_c0, c61794.graph_c0, c61794.graph_c1, c61794.graph_c2, c62…
Purine metabolism	ko00230	186	0.024	c100113.graph_c0, c100319.graph_c0, c101119.graph_c0, c101487.graph_c0, c101925.graph_c0, c102167.graph_c0, c102467.graph_c0, c24694.graph_c0, c33480.graph_c0, c38335.graph_c0, c39389.graph_c0, c39651.graph_c0, c40650.graph_c0, c40740.graph_c0, c43048.graph_c0, c43325.graph_c0, c43520.graph_c0, c44829.graph_c0, c52350.graph_c0, c52350.graph_c1, c55320.graph_c0, c55495.graph_c0, c61730.graph_c0, c…
Endocytosis	ko04144	186	0.024	c38137.graph_c0, c38355.graph_c0, c40629.graph_c0, c40868.graph_c0, c40988.graph_c0, c42211.graph_c0, c42562.graph_c1, c43894.graph_c0, c44628.graph_c0, c44895.graph_c0, c47233.graph_c0, c48301.graph_c0, c51879.graph_c0, c53994.graph_c0, c55025.graph_c0, c57442.graph_c0, c58063.graph_c0, c58063.graph_c1, c59163.graph_c0, c61014.graph_c0, c63327.graph_c0, c63332.graph_c0, c64727.graph_c0, c65250.g…
Aminoacyl-tRNA biosynthesis	ko00970	185	0.024	c100094.graph_c0, c10038.graph_c0, c100509.graph_c0, c102136.graph_c0, c10763.graph_c0, c1563.graph_c0, c1633.graph_c0, c3095.graph_c0, c3362.graph_c0, c34357.graph_c0, c36795.graph_c0, c38238.graph_c0, c38360.graph_c0, c38839.graph_c0, c39783.graph_c0, c40737.graph_c0, c41021.graph_c0, c43545.graph_c0, c44005.graph_c0, c44345.graph_c0, c44379.graph_c0, c44583.graph_c0, c44683.graph_c0, c45726.gr…
Ubiquitin mediated proteolysis	ko04120	180	0.023	c100377.graph_c0, c101095.graph_c0, c18088.graph_c0, c21423.graph_c0, c23798.graph_c0, c24165.graph_c0, c24615.graph_c0, c27277.graph_c0, c29218.graph_c0, c3311.graph_c0, c36888.graph_c0, c38221.graph_c0, c38924.graph_c0, c39075.graph_c0, c39351.graph_c0, c42518.graph_c0, c43107.graph_c0, c44654.graph_c0, c45166.graph_c0, c45166.graph_c1, c46014.graph_c0, c47853.graph_c0, c48177.graph_c0, c48697.…
Starch and sucrose metabolism	ko00500	178	0.023	c101259.graph_c0, c2876.graph_c0, c3560.graph_c0, c3560.graph_c1, c38658.graph_c0, c38933.graph_c0, c39878.graph_c0, c40459.graph_c0, c40487.graph_c0, c41077.graph_c0, c43545.graph_c0, c43565.graph_c0, c43786.graph_c0, c44543.graph_c0, c46493.graph_c0, c46493.graph_c1, c51914.graph_c0, c53679.graph_c0, c54702.graph_c0, c54792.graph_c0, c55124.graph_c0, c55374.graph_c0, c57758.graph_c0, c58570.gra…
Pyrimidine metabolism	ko00240	150	0.019	c100417.graph_c0, c100667.graph_c0, c2320.graph_c0, c36284.graph_c0, c3709.graph_c0, c39131.graph_c0, c39168.graph_c0, c41293.graph_c0, c42603.graph_c0, c42948.graph_c0, c43670.graph_c0, c46252.graph_c0, c47718.graph_c0, c49326.graph_c0, c49675.graph_c0, c51609.graph_c0, c51609.graph_c1, c53417.graph_c0, c53567.graph_c0, c55992.graph_c0, c56376.graph_c0, c56824.graph_c0, c56972.graph_c0, c58189.g…
RNA degradation	ko03018	149	0.019	c100338.graph_c0, c38137.graph_c0, c38355.graph_c0, c40868.graph_c0, c42211.graph_c0, c42562.graph_c1, c43894.graph_c0, c44628.graph_c0, c44895.graph_c0, c48301.graph_c0, c53994.graph_c0, c57442.graph_c0, c57577.graph_c0, c58063.graph_c0, c58063.graph_c1, c62182.graph_c0, c63332.graph_c0, c64727.graph_c0, c65250.graph_c0, c65450.graph_c0, c66593.graph_c0, c66610.graph_c0, c67581.graph_c0, c67641.…
mRNA surveillance pathway	ko03015	144	0.019	c101513.graph_c0, c101750.graph_c0, c12738.graph_c0, c13433.graph_c0, c2464.graph_c0, c40020.graph_c0, c40108.graph_c0, c40211.graph_c0, c41875.graph_c0, c47981.graph_c0, c52420.graph_c1, c53181.graph_c0, c53181.graph_c1, c53181.graph_c2, c53937.graph_c0, c54271.graph_c0, c54439.graph_c0, c55707.graph_c0, c59544.graph_c0, c61146.graph_c0, c61146.graph_c2, c62424.graph_c0, c64333.graph_c1, c67622.…
Pyruvate metabolism	ko00620	142	0.018	c100786.graph_c0, c101574.graph_c0, c2505.graph_c0, c2505.graph_c1, c2657.graph_c0, c3077.graph_c0, c36828.graph_c0, c40020.graph_c0, c44512.graph_c0, c49801.graph_c0, c51461.graph_c0, c54330.graph_c1, c55586.graph_c0, c55707.graph_c0, c56656.graph_c0, c62619.graph_c0, c63009.graph_c2, c63820.graph_c0, c64305.graph_c0, c66324.graph_c0, c67276.graph_c0, c67797.graph_c0, c69340.graph_c0, c69340.gra…
Carbon fixation in photosynthetic organisms	ko00710	129	0.017	c2686.graph_c0, c32158.graph_c0, c36400.graph_c0, c36749.graph_c0, c39909.graph_c0, c40629.graph_c0, c42815.graph_c0, c42880.graph_c0, c44648.graph_c0, c46169.graph_c0, c47184.graph_c0, c47233.graph_c0, c51879.graph_c0, c55025.graph_c0, c55125.graph_c1, c55434.graph_c0, c55434.graph_c1, c56341.graph_c0, c56755.graph_c0, c56755.graph_c1, c58509.graph_c0, c59944.graph_c0, c60048.graph_c0, c63142.gr…
Ribosome biogenesis in eukaryotes	ko03008	126	0.016	c100914.graph_c0, c101455.graph_c0, c101961.graph_c0, c2686.graph_c0, c32158.graph_c0, c36749.graph_c0, c38693.graph_c0, c38895.graph_c0, c40629.graph_c0, c42880.graph_c0, c46169.graph_c0, c46575.graph_c0, c47184.graph_c0, c47233.graph_c0, c51182.graph_c0, c51189.graph_c0, c51879.graph_c0, c55025.graph_c0, c55125.graph_c1, c56341.graph_c0, c59944.graph_c0, c61794.graph_c0, c61794.graph_c1, c61794…
Amino sugar and nucleotide sugar metabolism	ko00520	125	0.016	c13433.graph_c0, c20534.graph_c0, c29661.graph_c0, c38848.graph_c0, c41875.graph_c0, c50631.graph_c0, c52420.graph_c1, c52663.graph_c0, c54271.graph_c0, c54439.graph_c0, c55381.graph_c0, c55802.graph_c0, c58305.graph_c0, c59884.graph_c0, c62664.graph_c0, c64333.graph_c1, c65023.graph_c0, c66956.graph_c0, c67513.graph_c0, c68187.graph_c0, c68490.graph_c0, c69032.graph_c0, c69201.graph_c0, c69617.g…
Glycerophospholipid metabolism	ko00564	113	0.015	c2710.graph_c0, c39168.graph_c0, c42372.graph_c0, c42372.graph_c1, c46252.graph_c0, c47718.graph_c0, c50469.graph_c0, c53417.graph_c0, c55992.graph_c0, c59722.graph_c0, c60633.graph_c0, c61846.graph_c0, c61846.graph_c1, c61927.graph_c0, c62532.graph_c0, c68334.graph_c0, c68683.graph_c0, c69008.graph_c0, c69758.graph_c0, c70217.graph_c0, c70283.graph_c0, c70794.graph_c0, c71107.graph_c0, c71107.gr…
Phagosome	ko04145	108	0.014	c100094.graph_c0, c10638.graph_c0, c20348.graph_c0, c2475.graph_c0, c34357.graph_c0, c3635.graph_c0, c3805.graph_c0, c40822.graph_c0, c47842.graph_c0, c49100.graph_c0, c51742.graph_c0, c5520.graph_c0, c58573.graph_c2, c59430.graph_c0, c60337.graph_c0, c60440.graph_c0, c60523.graph_c0, c61042.graph_c0, c63344.graph_c0, c64013.graph_c1, c64599.graph_c0, c64904.graph_c1, c65002.graph_c0, c65497.grap…
Cysteine and methionine metabolism	ko00270	101	0.013	c101487.graph_c0, c102167.graph_c0, c1926.graph_c0, c1926.graph_c1, c39571.graph_c0, c41094.graph_c0, c41299.graph_c0, c43762.graph_c0, c44143.graph_c0, c44483.graph_c0, c45607.graph_c0, c56966.graph_c0, c61915.graph_c0, c62403.graph_c0, c6313.graph_c0, c64724.graph_c0, c65101.graph_c0, c65622.graph_c0, c66028.graph_c0, c66524.graph_c0, c69898.graph_c0, c70393.graph_c1, c70480.graph_c1, c70589.gr…
Peroxisome	ko04146	94	0.012	c39280.graph_c0, c43682.graph_c0, c44163.graph_c0, c44839.graph_c0, c49331.graph_c0, c57784.graph_c0, c57784.graph_c1, c59031.graph_c0, c6113.graph_c0, c61849.graph_c0, c62323.graph_c0, c63374.graph_c0, c63472.graph_c0, c64699.graph_c0, c64822.graph_c0, c65120.graph_c0, c65120.graph_c1, c65838.graph_c0, c66039.graph_c0, c67619.graph_c0, c67679.graph_c0, c67679.graph_c1, c70291.graph_c0, c70724.gr…
Glutathione metabolism	ko00480	86	0.011	c100566.graph_c0, c100767.graph_c0, c25784.graph_c0, c39108.graph_c0, c57013.graph_c0, c57678.graph_c1, c57699.graph_c0, c58615.graph_c0, c61726.graph_c0, c61726.graph_c1, c62557.graph_c0, c6272.graph_c0, c62982.graph_c0, c63449.graph_c0, c64386.graph_c0, c64386.graph_c1, c65425.graph_c0, c67068.graph_c0, c68248.graph_c0, c70116.graph_c0, c71050.graph_c0, c71132.graph_c0, c73235.graph_c0, c74530.…
Proteasome	ko03050	85	0.011	c23877.graph_c0, c2550.graph_c0, c2583.graph_c0, c39530.graph_c0, c43318.graph_c0, c44513.graph_c0, c46730.graph_c0, c51321.graph_c0, c51321.graph_c1, c54635.graph_c0, c57013.graph_c0, c59641.graph_c0, c60989.graph_c0, c60989.graph_c1, c63332.graph_c0, c64292.graph_c0, c65232.graph_c0, c65235.graph_c0, c67748.graph_c0, c67837.graph_c0, c67837.graph_c1, c68046.graph_c1, c68956.graph_c1, c68956.gra…
Arginine and proline metabolism	ko00330	83	0.011	c1130.graph_c0, c14115.graph_c0, c1999.graph_c0, c25688.graph_c0, c35581.graph_c0, c38847.graph_c0, c38991.graph_c0, c40762.graph_c0, c55527.graph_c0, c56610.graph_c0, c60149.graph_c0, c62283.graph_c0, c65306.graph_c0, c65717.graph_c0, c65788.graph_c0, c65853.graph_c0, c66069.graph_c0, c66715.graph_c1, c67596.graph_c0, c67662.graph_c0, c68099.graph_c1, c69438.graph_c1, c70010.graph_c1, c70666.gra…
Glycine, serine and threonine metabolism	ko00260	82	0.011	c13502.graph_c0, c24770.graph_c0, c39422.graph_c0, c41322.graph_c0, c41514.graph_c0, c42815.graph_c0, c42950.graph_c0, c53580.graph_c0, c55541.graph_c0, c56195.graph_c0, c61835.graph_c0, c61835.graph_c1, c65350.graph_c0, c65455.graph_c0, c69861.graph_c0, c70724.graph_c0, c73084.graph_c0, c73618.graph_c0, c73715.graph_c0, c75315.graph_c0, c75806.graph_c0, c75855.graph_c0, c76525.graph_c0, c76525.g…
Citrate cycle (TCA cycle)	ko00020	81	0.011	c18712.graph_c0, c19134.graph_c0, c24483.graph_c0, c26447.graph_c0, c38541.graph_c0, c39193.graph_c0, c48643.graph_c1, c50749.graph_c0, c58509.graph_c0, c59006.graph_c0, c62259.graph_c0, c64775.graph_c0, c65389.graph_c0, c65823.graph_c0, c66090.graph_c0, c67256.graph_c0, c67256.graph_c1, c67512.graph_c0, c68084.graph_c1, c68295.graph_c0, c68357.graph_c0, c68357.graph_c1, c70010.graph_c0, c71350.g…
Phenylalanine metabolism	ko00360	81	0.011	c101925.graph_c0, c23725.graph_c0, c23725.graph_c1, c33480.graph_c0, c36749.graph_c0, c39090.graph_c0, c44305.graph_c0, c47602.graph_c0, c56975.graph_c0, c57013.graph_c0, c58509.graph_c0, c59728.graph_c0, c60204.graph_c0, c60204.graph_c1, c62482.graph_c0, c65389.graph_c0, c65524.graph_c0, c65823.graph_c0, c67033.graph_c0, c67256.graph_c0, c67256.graph_c1, c67512.graph_c0, c67598.graph_c0, c70974.…
Inositol phosphate metabolism	ko00562	80	0.01	c100897.graph_c0, c18591.graph_c0, c36105.graph_c0, c39308.graph_c0, c39319.graph_c0, c41771.graph_c0, c45071.graph_c0, c51225.graph_c0, c51766.graph_c0, c61689.graph_c0, c61698.graph_c0, c61849.graph_c0, c63182.graph_c0, c63182.graph_c1, c63426.graph_c0, c64775.graph_c0, c65176.graph_c0, c66039.graph_c0, c66118.graph_c0, c67359.graph_c0, c69923.graph_c0, c70010.graph_c0, c72665.graph_c0, c72926.…
Phenylpropanoid biosynthesis	ko00940	80	0.01	c10638.graph_c0, c39416.graph_c0, c39783.graph_c0, c42259.graph_c0, c44345.graph_c0, c44483.graph_c0, c48901.graph_c0, c57708.graph_c0, c61794.graph_c0, c61794.graph_c1, c61794.graph_c2, c62778.graph_c0, c62778.graph_c1, c6313.graph_c0, c63159.graph_c0, c63159.graph_c1, c64387.graph_c0, c67918.graph_c0, c69628.graph_c0, c70609.graph_c0, c70743.graph_c0, c70766.graph_c0, c71803.graph_c0, c73540.gr…
Phosphatidylinositol signaling system	ko04070	79	0.01	c100897.graph_c0, c18591.graph_c0, c41293.graph_c0, c41771.graph_c0, c42948.graph_c0, c45071.graph_c0, c51225.graph_c0, c51766.graph_c0, c59448.graph_c1, c60552.graph_c0, c61689.graph_c0, c61698.graph_c0, c62839.graph_c0, c63426.graph_c0, c63900.graph_c0, c65176.graph_c0, c67359.graph_c0, c69923.graph_c0, c71184.graph_c0, c72665.graph_c0, c72926.graph_c0, c73675.graph_c0, c73954.graph_c0, c74764.…
Glycerolipid metabolism	ko00561	77	0.01	c3635.graph_c0, c39416.graph_c0, c39783.graph_c0, c40822.graph_c0, c42259.graph_c0, c44345.graph_c0, c44483.graph_c0, c44882.graph_c0, c48901.graph_c0, c57708.graph_c0, c57923.graph_c0, c60337.graph_c0, c62778.graph_c0, c62778.graph_c1, c6313.graph_c0, c63159.graph_c0, c63159.graph_c1, c64013.graph_c1, c64387.graph_c0, c65621.graph_c1, c65734.graph_c0, c67918.graph_c0, c69628.graph_c0, c70609.gra…
Pentose and glucuronate interconversions	ko00040	75	0.01	c3635.graph_c0, c3805.graph_c0, c42815.graph_c0, c4601.graph_c0, c49100.graph_c0, c51742.graph_c0, c57023.graph_c0, c57023.graph_c1, c58573.graph_c2, c60440.graph_c0, c61042.graph_c0, c64104.graph_c0, c64599.graph_c0, c64705.graph_c1, c65002.graph_c0, c65455.graph_c0, c65497.graph_c0, c65734.graph_c0, c66092.graph_c0, c69169.graph_c0, c69169.graph_c1, c69188.graph_c0, c70793.graph_c0, c72025.grap…
Valine, leucine and isoleucine degradation	ko00280	74	0.01	c100417.graph_c0, c100667.graph_c0, c11026.graph_c0, c3511.graph_c0, c42815.graph_c0, c43670.graph_c0, c49675.graph_c0, c50192.graph_c0, c51189.graph_c0, c56376.graph_c0, c62645.graph_c0, c63901.graph_c0, c65455.graph_c0, c65560.graph_c0, c65914.graph_c0, c65914.graph_c1, c68205.graph_c0, c68604.graph_c0, c68604.graph_c1, c68915.graph_c0, c69912.graph_c0, c70181.graph_c1, c70381.graph_c0, c70381.…
Biosynthesis of unsaturated fatty acids	ko01040	72	0.009	c100635.graph_c0, c25784.graph_c0, c39108.graph_c0, c42815.graph_c0, c54023.graph_c0, c54725.graph_c0, c58509.graph_c0, c60032.graph_c1, c61973.graph_c0, c64358.graph_c0, c65389.graph_c0, c65455.graph_c0, c65823.graph_c0, c66853.graph_c0, c66853.graph_c1, c67256.graph_c0, c67256.graph_c1, c67512.graph_c0, c69678.graph_c0, c69728.graph_c0, c69728.graph_c2, c70268.graph_c0, c71214.graph_c0, c71584.…
Nucleotide excision repair	ko03420	71	0.009	c100765.graph_c0, c29407.graph_c0, c40544.graph_c0, c50324.graph_c0, c55327.graph_c0, c55879.graph_c0, c56160.graph_c0, c58080.graph_c0, c6272.graph_c0, c62808.graph_c0, c64994.graph_c0, c66356.graph_c0, c66425.graph_c0, c67068.graph_c0, c67853.graph_c0, c67853.graph_c1, c68609.graph_c0, c68609.graph_c1, c69454.graph_c0, c69454.graph_c1, c69454.graph_c2, c69551.graph_c0, c69619.graph_c0, c69619.g…
Fructose and mannose metabolism	ko00051	67	0.009	c2876.graph_c0, c37613.graph_c0, c3776.graph_c0, c39637.graph_c0, c40868.graph_c0, c41077.graph_c0, c48018.graph_c1, c58835.graph_c0, c59629.graph_c1, c64492.graph_c0, c65742.graph_c0, c68765.graph_c0, c69211.graph_c0, c73277.graph_c0, c75211.graph_c0, c75423.graph_c0, c75833.graph_c0, c76530.graph_c0, c76674.graph_c0, c76827.graph_c0, c76922.graph_c0, c78025.graph_c0, c78025.graph_c1, c78515.gra…
Protein export	ko03060	66	0.009	c101455.graph_c0, c101961.graph_c0, c3332.graph_c0, c39168.graph_c0, c42118.graph_c0, c46575.graph_c0, c53341.graph_c0, c55992.graph_c0, c59559.graph_c0, c60633.graph_c0, c61794.graph_c0, c61794.graph_c1, c61794.graph_c2, c67580.graph_c0, c68683.graph_c0, c69008.graph_c0, c69758.graph_c0, c70851.graph_c0, c72145.graph_c0, c72162.graph_c0, c73521.graph_c0, c74180.graph_c0, c74180.graph_c1, c74473.…
Pentose phosphate pathway	ko00030	64	0.008	c41268.graph_c0, c41306.graph_c0, c45369.graph_c0, c45697.graph_c0, c52450.graph_c0, c53124.graph_c0, c60732.graph_c0, c61467.graph_c0, c66075.graph_c0, c66858.graph_c0, c68260.graph_c0, c68260.graph_c1, c69971.graph_c0, c70393.graph_c1, c70589.graph_c0, c70987.graph_c1, c71610.graph_c0, c72327.graph_c0, c73227.graph_c0, c74249.graph_c0, c74364.graph_c0, c74594.graph_c1, c74632.graph_c0, c74635.g…
Valine, leucine and isoleucine biosynthesis	ko00290	63	0.008	c101455.graph_c0, c101961.graph_c0, c42118.graph_c0, c46575.graph_c0, c51189.graph_c0, c62645.graph_c0, c71375.graph_c0, c71375.graph_c1, c71375.graph_c2, c71623.graph_c0, c71718.graph_c0, c71970.graph_c0, c74180.graph_c0, c74180.graph_c1, c74431.graph_c0, c74697.graph_c0, c77170.graph_c0, c77543.graph_c0, c77957.graph_c0, c78258.graph_c0, c78258.graph_c1, c79742.graph_c0, c79838.graph_c0, c80282…
Terpenoid backbone biosynthesis	ko00900	63	0.008	c121.graph_c0, c18712.graph_c0, c21867.graph_c0, c26447.graph_c0, c27277.graph_c0, c3311.graph_c0, c39075.graph_c0, c39909.graph_c0, c49038.graph_c0, c52889.graph_c0, c56755.graph_c0, c56755.graph_c1, c57491.graph_c0, c63556.graph_c0, c64063.graph_c0, c64992.graph_c0, c65520.graph_c0, c65524.graph_c0, c65794.graph_c0, c65886.graph_c0, c71595.graph_c0, c73614.graph_c0, c73614.graph_c1, c74593.grap…
Fatty acid metabolism	ko00071	62	0.008	c35370.graph_c0, c40967.graph_c0, c45478.graph_c0, c59366.graph_c0, c59571.graph_c0, c61670.graph_c0, c61973.graph_c0, c63449.graph_c0, c66414.graph_c0, c67385.graph_c0, c68248.graph_c0, c70116.graph_c0, c71190.graph_c0, c71372.graph_c0, c71765.graph_c0, c71765.graph_c1, c72558.graph_c0, c73509.graph_c0, c73812.graph_c0, c74417.graph_c0, c74417.graph_c1, c74719.graph_c1, c75226.graph_c0, c75241.g…
Porphyrin and chlorophyll metabolism	ko00860	62	0.008	c100836.graph_c0, c42815.graph_c0, c57678.graph_c1, c58615.graph_c0, c61726.graph_c0, c61726.graph_c1, c62557.graph_c0, c62716.graph_c0, c6272.graph_c0, c62982.graph_c0, c64386.graph_c0, c64386.graph_c1, c65455.graph_c0, c67068.graph_c0, c73235.graph_c0, c75811.graph_c0, c76294.graph_c0, c76368.graph_c0, c76406.graph_c0, c77485.graph_c0, c7819.graph_c0, c78963.graph_c0, c80094.graph_c0, c80712.gr…
Photosynthesis	ko00195	61	0.008	c24615.graph_c0, c43725.graph_c0, c49151.graph_c0, c53236.graph_c0, c57697.graph_c0, c62193.graph_c0, c65338.graph_c0, c66083.graph_c0, c66711.graph_c0, c67464.graph_c0, c67650.graph_c0, c68004.graph_c0, c68203.graph_c0, c68203.graph_c1, c69417.graph_c0, c70125.graph_c0, c70241.graph_c0, c71280.graph_c0, c72496.graph_c0, c73035.graph_c0, c73812.graph_c0, c75887.graph_c0, c75887.graph_c1, c76257.g…
DNA replication	ko03030	60	0.008	c43722.graph_c0, c52065.graph_c0, c54475.graph_c0, c55710.graph_c0, c55710.graph_c1, c59903.graph_c0, c67053.graph_c0, c68437.graph_c0, c6888.graph_c0, c69588.graph_c0, c70081.graph_c0, c70622.graph_c0, c70623.graph_c0, c71351.graph_c0, c72014.graph_c0, c72282.graph_c0, c72282.graph_c1, c72282.graph_c2, c73284.graph_c0, c73284.graph_c1, c73641.graph_c0, c73808.graph_c0, c73839.graph_c1, c73858.gr…
Alanine, aspartate and glutamate metabolism	ko00250	59	0.008	c2579.graph_c0, c3776.graph_c0, c40868.graph_c0, c50519.graph_c1, c59629.graph_c1, c61292.graph_c0, c66326.graph_c0, c66654.graph_c0, c68621.graph_c0, c68765.graph_c0, c68767.graph_c0, c69211.graph_c0, c73277.graph_c0, c75211.graph_c0, c76674.graph_c0, c76827.graph_c0, c78250.graph_c0, c78515.graph_c0, c78810.graph_c0, c78946.graph_c0, c7949.graph_c0, c80160.graph_c0, c80333.graph_c0, c80766.grap…
Homologous recombination	ko03440	58	0.008	c2069.graph_c1, c24770.graph_c0, c39368.graph_c0, c41514.graph_c0, c42340.graph_c0, c47586.graph_c0, c51182.graph_c0, c55541.graph_c0, c69861.graph_c0, c7386.graph_c0, c74339.graph_c0, c74339.graph_c1, c75237.graph_c0, c75725.graph_c0, c75772.graph_c0, c75806.graph_c0, c75966.graph_c0, c76610.graph_c0, c77165.graph_c0, c77304.graph_c0, c77857.graph_c0, c78903.graph_c0, c79175.graph_c0, c79175.gra…
Galactose metabolism	ko00052	57	0.007	c23394.graph_c0, c36300.graph_c0, c3776.graph_c0, c41744.graph_c0, c46863.graph_c0, c52720.graph_c0, c53352.graph_c0, c53352.graph_c1, c59629.graph_c1, c60751.graph_c1, c61547.graph_c0, c64428.graph_c0, c64428.graph_c2, c65821.graph_c0, c65821.graph_c1, c67596.graph_c0, c68786.graph_c0, c68786.graph_c1, c69211.graph_c0, c69627.graph_c0, c70023.graph_c0, c70541.graph_c0, c72694.graph_c0, c73277.gr…
Propanoate metabolism	ko00640	56	0.007	c39131.graph_c0, c39168.graph_c0, c42118.graph_c0, c55992.graph_c0, c56972.graph_c0, c60633.graph_c0, c64166.graph_c1, c68683.graph_c0, c68790.graph_c0, c69008.graph_c0, c69932.graph_c0, c70892.graph_c0, c71005.graph_c0, c7147.graph_c0, c71970.graph_c0, c72145.graph_c0, c72543.graph_c0, c74473.graph_c2, c75024.graph_c0, c75320.graph_c0, c75320.graph_c1, c75320.graph_c2, c75502.graph_c0, c80159.gr…
Mismatch repair	ko03430	56	0.007	c100635.graph_c0, c36400.graph_c0, c42815.graph_c0, c44305.graph_c0, c60032.graph_c1, c63472.graph_c0, c65455.graph_c0, c66853.graph_c0, c66853.graph_c1, c67809.graph_c0, c69728.graph_c0, c69728.graph_c2, c70291.graph_c0, c71214.graph_c0, c72486.graph_c0, c72697.graph_c0, c72939.graph_c1, c73679.graph_c0, c75270.graph_c0, c76368.graph_c0, c77094.graph_c0, c77094.graph_c1, c79982.graph_c0, c79982.…
RNA polymerase	ko03020	55	0.007	c19744.graph_c0, c3776.graph_c0, c41435.graph_c0, c41727.graph_c0, c43095.graph_c0, c43789.graph_c0, c52072.graph_c0, c59629.graph_c1, c5991.graph_c0, c62232.graph_c0, c63649.graph_c0, c6458.graph_c0, c64868.graph_c0, c66230.graph_c0, c68971.graph_c1, c69073.graph_c0, c69211.graph_c0, c70288.graph_c0, c72904.graph_c0, c73277.graph_c0, c73955.graph_c0, c75211.graph_c0, c76674.graph_c0, c76827.grap…
Fatty acid biosynthesis	ko00061	51	0.007	c38355.graph_c0, c42211.graph_c0, c42562.graph_c1, c43894.graph_c0, c44628.graph_c0, c44895.graph_c0, c53994.graph_c0, c57442.graph_c0, c58063.graph_c0, c58063.graph_c1, c64727.graph_c0, c65250.graph_c0, c65450.graph_c0, c66610.graph_c0, c67581.graph_c0, c67641.graph_c0, c67667.graph_c0, c67928.graph_c0, c69288.graph_c0, c72040.graph_c0, c72255.graph_c0, c74063.graph_c0, c74423.graph_c1, c74442.g…
Basal transcription factors	ko03022	51	0.007	c24785.graph_c0, c36400.graph_c0, c39535.graph_c0, c40897.graph_c1, c42524.graph_c0, c43439.graph_c0, c51850.graph_c0, c52676.graph_c0, c58495.graph_c0, c59098.graph_c0, c60362.graph_c0, c62808.graph_c0, c63448.graph_c0, c67701.graph_c0, c67809.graph_c0, c68602.graph_c0, c70642.graph_c0, c72486.graph_c0, c72697.graph_c0, c72939.graph_c1, c75621.graph_c0, c77141.graph_c0, c77854.graph_c0, c78482.g…
Ubiquinone and other terpenoid-quinone biosynthesis	ko00130	50	0.006	c1438.graph_c0, c37613.graph_c0, c41638.graph_c0, c48018.graph_c1, c56409.graph_c1, c65525.graph_c0, c66126.graph_c0, c66126.graph_c1, c66228.graph_c0, c68108.graph_c0, c71185.graph_c0, c72430.graph_c0, c72518.graph_c0, c72518.graph_c1, c73354.graph_c0, c74906.graph_c0, c75423.graph_c0, c75902.graph_c0, c75971.graph_c0, c76117.graph_c0, c76233.graph_c0, c76978.graph_c0, c77175.graph_c0, c77376.gr…
Tyrosine metabolism	ko00350	50	0.006	c100897.graph_c0, c25289.graph_c0, c36105.graph_c0, c39308.graph_c0, c39319.graph_c0, c41771.graph_c0, c43341.graph_c0, c46098.graph_c0, c48428.graph_c0, c49396.graph_c0, c51126.graph_c0, c60776.graph_c0, c61849.graph_c0, c63015.graph_c0, c63015.graph_c1, c63182.graph_c0, c63182.graph_c1, c65410.graph_c0, c66039.graph_c0, c66118.graph_c0, c66899.graph_c0, c66899.graph_c1, c73954.graph_c0, c74054.…
Phenylalanine, tyrosine and tryptophan biosynthesis	ko00400	50	0.006	c100836.graph_c0, c101838.graph_c0, c36105.graph_c0, c39308.graph_c0, c39319.graph_c0, c39368.graph_c0, c42340.graph_c0, c44865.graph_c0, c61849.graph_c0, c62716.graph_c0, c63182.graph_c0, c63182.graph_c1, c64775.graph_c0, c66039.graph_c0, c66118.graph_c0, c70010.graph_c0, c75772.graph_c0, c76066.graph_c0, c76294.graph_c0, c77165.graph_c0, c78843.graph_c1, c78963.graph_c0, c79175.graph_c0, c79175…
Nitrogen metabolism	ko00910	50	0.006	c2656.graph_c1, c38541.graph_c0, c44253.graph_c1, c55202.graph_c1, c59572.graph_c0, c61849.graph_c0, c62259.graph_c0, c66039.graph_c0, c66090.graph_c0, c68084.graph_c1, c68295.graph_c0, c75252.graph_c1, c75981.graph_c0, c76003.graph_c0, c76047.graph_c0, c76571.graph_c0, c78096.graph_c0, c79175.graph_c0, c79175.graph_c1, c80413.graph_c0, c80413.graph_c1, c80985.graph_c0, c81401.graph_c0, c81464.gr…
N-Glycan biosynthesis	ko00510	48	0.006	c2069.graph_c1, c24770.graph_c0, c3853.graph_c0, c39997.graph_c0, c40648.graph_c0, c43682.graph_c0, c47586.graph_c0, c59006.graph_c0, c62323.graph_c0, c64135.graph_c0, c64650.graph_c0, c64650.graph_c1, c64650.graph_c2, c66488.graph_c0, c69721.graph_c0, c69861.graph_c0, c74482.graph_c0, c74524.graph_c0, c76610.graph_c0, c77088.graph_c0, c77088.graph_c1, c77088.graph_c2, c78049.graph_c0, c80210.gra…
Ether lipid metabolism	ko00565	48	0.006	c49444.graph_c0, c56991.graph_c0, c69891.graph_c0, c72292.graph_c0, c73884.graph_c0, c73884.graph_c1, c73884.graph_c2, c75104.graph_c0, c76705.graph_c0, c78309.graph_c0, c78549.graph_c0, c78618.graph_c0, c78671.graph_c1, c78728.graph_c0, c78772.graph_c0, c78772.graph_c1, c79411.graph_c0, c81115.graph_c0, c81779.graph_c0, c82725.graph_c0, c83735.graph_c0, c84214.graph_c0, c84745.graph_c0, c85609.g…
Ascorbate and aldarate metabolism	ko00053	47	0.006	c100094.graph_c0, c10638.graph_c0, c2475.graph_c0, c34357.graph_c0, c47842.graph_c0, c5520.graph_c0, c58573.graph_c2, c59430.graph_c0, c63344.graph_c0, c64599.graph_c0, c64904.graph_c1, c65506.graph_c0, c68552.graph_c0, c69188.graph_c0, c73160.graph_c0, c76259.graph_c0, c76259.graph_c1, c76259.graph_c2, c76826.graph_c0, c77471.graph_c0, c77657.graph_c0, c77681.graph_c0, c77681.graph_c1, c78082.gr…
Steroid biosynthesis	ko00100	46	0.006	c42815.graph_c0, c44949.graph_c0, c46013.graph_c0, c54008.graph_c0, c56125.graph_c0, c5648.graph_c0, c60989.graph_c0, c60989.graph_c1, c64387.graph_c0, c65455.graph_c0, c66413.graph_c0, c67748.graph_c0, c74137.graph_c0, c74137.graph_c1, c80072.graph_c0, c80094.graph_c0, c80272.graph_c0, c80463.graph_c0, c80956.graph_c0, c81200.graph_c0, c81205.graph_c1, c81604.graph_c0, c81889.graph_c1, c81926.gr…
Base excision repair	ko03410	46	0.006	c100711.graph_c0, c102030.graph_c0, c13886.graph_c0, c41256.graph_c0, c4743.graph_c0, c53721.graph_c0, c58573.graph_c2, c64599.graph_c0, c64835.graph_c1, c65908.graph_c0, c65908.graph_c1, c65908.graph_c2, c67599.graph_c0, c67599.graph_c1, c70087.graph_c0, c71148.graph_c0, c72743.graph_c0, c72750.graph_c0, c73056.graph_c0, c73056.graph_c1, c73056.graph_c2, c76259.graph_c0, c76259.graph_c1, c76259.…
beta-Alanine metabolism	ko00410	43	0.006	c34807.graph_c0, c40049.graph_c0, c40375.graph_c0, c40868.graph_c0, c46103.graph_c0, c50240.graph_c0, c58360.graph_c0, c63717.graph_c0, c66883.graph_c0, c67848.graph_c0, c67848.graph_c1, c68577.graph_c0, c68765.graph_c0, c69211.graph_c0, c69251.graph_c0, c70988.graph_c0, c73387.graph_c0, c73724.graph_c0, c74967.graph_c0, c78810.graph_c0, c79261.graph_c0, c80160.graph_c0, c80824.graph_c1, c80900.g…
Glyoxylate and dicarboxylate metabolism	ko00630	43	0.006	c100635.graph_c0, c42815.graph_c0, c60032.graph_c1, c64775.graph_c0, c65455.graph_c0, c66853.graph_c0, c66853.graph_c1, c69728.graph_c0, c69728.graph_c2, c70010.graph_c0, c70724.graph_c0, c71214.graph_c0, c73084.graph_c0, c73164.graph_c0, c73715.graph_c0, c76368.graph_c0, c78315.graph_c0, c78843.graph_c1, c80094.graph_c0, c81161.graph_c0, c82684.graph_c0, c83056.graph_c0, c83251.graph_c0, c83496.…
SNARE interactions in vesicular transport	ko04130	38	0.005	c23725.graph_c0, c23725.graph_c1, c36749.graph_c0, c38693.graph_c0, c55434.graph_c0, c55434.graph_c1, c56975.graph_c0, c57699.graph_c0, c60048.graph_c0, c60204.graph_c0, c60204.graph_c1, c62330.graph_c0, c62482.graph_c0, c68113.graph_c0, c68834.graph_c0, c70974.graph_c0, c72490.graph_c0, c73321.graph_c0, c74711.graph_c0, c76319.graph_c0, c77695.graph_c0, c79841.graph_c0, c80438.graph_c0, c80482.g…
Tryptophan metabolism	ko00380	37	0.005	c27897.graph_c0, c44449.graph_c0, c59817.graph_c0, c63185.graph_c0, c63301.graph_c0, c68325.graph_c0, c70299.graph_c0, c70996.graph_c0, c71484.graph_c0, c71484.graph_c1, c71520.graph_c0, c72681.graph_c0, c74545.graph_c1, c74627.graph_c0, c75071.graph_c0, c76229.graph_c0, c76751.graph_c0, c77063.graph_c0, c77396.graph_c0, c77396.graph_c2, c78758.graph_c0, c79178.graph_c0, c79240.graph_c0, c79717.g…
Butanoate metabolism	ko00650	37	0.005	c1873.graph_c0, c1873.graph_c1, c2132.graph_c0, c42815.graph_c0, c57245.graph_c1, c58681.graph_c0, c58681.graph_c1, c60611.graph_c0, c62484.graph_c0, c65455.graph_c0, c67033.graph_c0, c70594.graph_c1, c74225.graph_c0, c76368.graph_c0, c76768.graph_c0, c80028.graph_c0, c80094.graph_c0, c80252.graph_c2, c80863.graph_c0, c81065.graph_c0, c82204.graph_c0, c83056.graph_c0, c83180.graph_c0, c83638.grap…
Carotenoid biosynthesis	ko00906	35	0.005	c25784.graph_c0, c38911.graph_c0, c39108.graph_c0, c39368.graph_c0, c42340.graph_c0, c61973.graph_c0, c65524.graph_c0, c73614.graph_c0, c73614.graph_c1, c74593.graph_c0, c74648.graph_c1, c75772.graph_c0, c76189.graph_c0, c76189.graph_c1, c76368.graph_c0, c77165.graph_c0, c77361.graph_c0, c79770.graph_c1, c80973.graph_c1, c83056.graph_c0, c84049.graph_c0, c84049.graph_c1, c85187.graph_c0, c85308.g…
Pantothenate and CoA biosynthesis	ko00770	34	0.004	c40145.graph_c0, c424.graph_c0, c65544.graph_c0, c68017.graph_c0, c73179.graph_c1, c74500.graph_c0, c76666.graph_c4, c77190.graph_c0, c77808.graph_c2, c78202.graph_c0, c80412.graph_c0, c80576.graph_c0, c82006.graph_c0, c82797.graph_c0, c83051.graph_c0, c83231.graph_c0, c83970.graph_c0, c84688.graph_c1, c86205.graph_c0, c86953.graph_c0, c87732.graph_c0, c88910.graph_c0, c89176.graph_c0, c89542.gra…
Flavonoid biosynthesis	ko00941	34	0.004	c121.graph_c0, c21867.graph_c0, c49038.graph_c0, c67702.graph_c0, c68126.graph_c0, c73164.graph_c0, c74119.graph_c0, c74119.graph_c1, c74648.graph_c1, c77235.graph_c0, c77361.graph_c0, c77718.graph_c0, c77882.graph_c0, c78315.graph_c0, c79323.graph_c0, c79323.graph_c1, c79618.graph_c0, c79834.graph_c0, c80105.graph_c0, c81332.graph_c4, c81350.graph_c0, c82644.graph_c0, c83496.graph_c0, c83604.gra…
Selenocompound metabolism	ko00450	31	0.004	c101558.graph_c0, c18591.graph_c0, c44663.graph_c1, c58710.graph_c0, c58833.graph_c0, c63285.graph_c0, c64373.graph_c0, c70330.graph_c0, c71660.graph_c0, c72665.graph_c0, c72723.graph_c0, c73675.graph_c0, c73917.graph_c0, c74774.graph_c0, c75201.graph_c0, c76491.graph_c0, c80883.graph_c2, c81298.graph_c0, c81583.graph_c0, c81731.graph_c0, c82449.graph_c0, c82918.graph_c0, c83126.graph_c0, c83366.…
Cyanoamino acid metabolism	ko00460	30	0.004	c43682.graph_c0, c53568.graph_c0, c62323.graph_c0, c63809.graph_c0, c67897.graph_c0, c69501.graph_c0, c72024.graph_c1, c72324.graph_c0, c73386.graph_c0, c74080.graph_c0, c7773.graph_c0, c78748.graph_c0, c79803.graph_c0, c80220.graph_c0, c80220.graph_c1, c80432.graph_c0, c84967.graph_c1, c85263.graph_c0, c86035.graph_c0, c86918.graph_c0, c87513.graph_c4, c87520.graph_c1, c89682.graph_c0, c90013.gr…
Zeatin biosynthesis	ko00908	30	0.004	c2583.graph_c0, c41293.graph_c0, c42948.graph_c0, c50749.graph_c0, c56460.graph_c0, c59448.graph_c1, c60552.graph_c0, c62839.graph_c0, c65131.graph_c0, c68791.graph_c0, c70352.graph_c0, c74764.graph_c0, c79075.graph_c0, c80589.graph_c2, c81555.graph_c0, c82120.graph_c1, c82767.graph_c0, c83001.graph_c0, c83001.graph_c1, c83169.graph_c0, c83451.graph_c0, c83451.graph_c1, c84346.graph_c0, c86379.gr…
Sulfur metabolism	ko00920	30	0.004	c46508.graph_c0, c55994.graph_c0, c58817.graph_c0, c60050.graph_c0, c60050.graph_c1, c62078.graph_c0, c64760.graph_c0, c65753.graph_c0, c65753.graph_c1, c65753.graph_c2, c66016.graph_c0, c66016.graph_c1, c66153.graph_c0, c69474.graph_c0, c71684.graph_c0, c71873.graph_c0, c72867.graph_c0, c75197.graph_c0, c76482.graph_c0, c77064.graph_c0, c81656.graph_c0, c83016.graph_c0, c83081.graph_c0, c86652.g…
Circadian rhythm - mammal	ko04710	30	0.004	c43682.graph_c0, c62323.graph_c0, c64822.graph_c0, c65120.graph_c0, c65120.graph_c1, c65838.graph_c0, c67816.graph_c0, c72380.graph_c0, c74371.graph_c0, c76536.graph_c0, c78729.graph_c0, c79829.graph_c1, c80432.graph_c0, c82166.graph_c0, c82767.graph_c0, c84219.graph_c0, c84285.graph_c0, c84509.graph_c0, c85237.graph_c1, c85263.graph_c0, c86035.graph_c0, c86057.graph_c0, c86369.graph_c0, c87513.g…
Natural killer cell mediated cytotoxicity	ko04650	29	0.004	c38658.graph_c0, c39878.graph_c0, c40487.graph_c0, c58570.graph_c0, c58656.graph_c0, c62028.graph_c0, c64492.graph_c0, c65742.graph_c0, c69573.graph_c1, c69822.graph_c0, c69822.graph_c1, c71358.graph_c0, c71455.graph_c0, c72114.graph_c0, c72482.graph_c0, c72995.graph_c0, c73908.graph_c0, c74071.graph_c0, c74460.graph_c0, c76400.graph_c0, c76530.graph_c0, c76922.graph_c0, c78828.graph_c0, c82828.g…
Photosynthesis - antenna proteins	ko00196	26	0.003	c40511.graph_c0, c43762.graph_c0, c56550.graph_c0, c59894.graph_c0, c61951.graph_c0, c62111.graph_c0, c63512.graph_c0, c65938.graph_c0, c65938.graph_c1, c67685.graph_c0, c67685.graph_c1, c67723.graph_c0, c70941.graph_c0, c70941.graph_c2, c71330.graph_c0, c72194.graph_c0, c72679.graph_c0, c77895.graph_c0, c78192.graph_c0, c79121.graph_c0, c79846.graph_c0, c80574.graph_c0, c81275.graph_c0, c82368.g…
One carbon pool by folate	ko00670	26	0.003	c52775.graph_c0, c57981.graph_c0, c62524.graph_c0, c63828.graph_c0, c65500.graph_c0, c73655.graph_c0, c73945.graph_c0, c74013.graph_c0, c74870.graph_c0, c75107.graph_c0, c75840.graph_c0, c76183.graph_c0, c76381.graph_c0, c76806.graph_c0, c76823.graph_c0, c78150.graph_c0, c78735.graph_c0, c79235.graph_c0, c80254.graph_c0, c80506.graph_c0, c81358.graph_c0, c82327.graph_c0, c82448.graph_c0, c83156.g…
Lysine degradation	ko00310	25	0.003	c100338.graph_c0, c39331.graph_c0, c50749.graph_c0, c57577.graph_c0, c59006.graph_c0, c62182.graph_c0, c68853.graph_c0, c71880.graph_c0, c78932.graph_c0, c79075.graph_c0, c80589.graph_c2, c81066.graph_c0, c81847.graph_c0, c82120.graph_c1, c83001.graph_c0, c83001.graph_c1, c83085.graph_c0, c84929.graph_c0, c8523.graph_c0, c86379.graph_c0, c87057.graph_c0, c88839.graph_c0, c89469.graph_c0, c89801.g…
Circadian rhythm - plant	ko04712	25	0.003	c42815.graph_c0, c59728.graph_c0, c65455.graph_c0, c67033.graph_c0, c74225.graph_c0, c76368.graph_c0, c80094.graph_c0, c82204.graph_c0, c83056.graph_c0, c83638.graph_c2, c84308.graph_c0, c85127.graph_c0, c85689.graph_c0, c86522.graph_c1, c86522.graph_c2, c86522.graph_c3, c86862.graph_c0, c87021.graph_c0, c87106.graph_c0, c87735.graph_c0, c88703.graph_c0, c88768.graph_c0, c90168.graph_c0, c90499.g…
Arachidonic acid metabolism	ko00590	23	0.003	c101558.graph_c0, c44663.graph_c1, c58833.graph_c0, c67981.graph_c0, c68857.graph_c0, c69617.graph_c0, c70330.graph_c0, c71660.graph_c0, c75391.graph_c0, c76491.graph_c0, c77021.graph_c0, c78931.graph_c0, c78931.graph_c1, c79239.graph_c0, c80434.graph_c1, c80643.graph_c0, c81374.graph_c0, c81436.graph_c0, c82392.graph_c0, c83126.graph_c0, c84047.graph_c1, c84047.graph_c2, c87130.graph_c0, c91440.…
Lysine biosynthesis	ko00300	22	0.003	c2550.graph_c0, c2583.graph_c0, c58573.graph_c2, c64599.graph_c0, c73826.graph_c0, c73924.graph_c0, c76259.graph_c0, c76259.graph_c1, c76259.graph_c2, c76270.graph_c0, c77657.graph_c0, c78256.graph_c0, c79688.graph_c0, c80401.graph_c0, c82661.graph_c0, c83451.graph_c0, c83451.graph_c1, c84462.graph_c0, c84809.graph_c0, c85500.graph_c0, c88765.graph_c0, c91227.graph_c0, c92684.graph_c0,
alpha-Linolenic acid metabolism	ko00592	22	0.003	c44868.graph_c0, c52185.graph_c0, c58084.graph_c0, c62210.graph_c0, c67693.graph_c0, c71350.graph_c0, c79435.graph_c0, c81063.graph_c0, c81974.graph_c0, c84081.graph_c0, c84863.graph_c0, c84949.graph_c0, c86025.graph_c0, c86116.graph_c0, c87068.graph_c0, c87703.graph_c0, c88768.graph_c0, c90029.graph_c0, c90499.graph_c0, c91402.graph_c1, c91741.graph_c0, c98678.graph_c0,
Tropane, piperidine and pyridine alkaloid biosynthesis	ko00960	22	0.003	c58573.graph_c2, c6272.graph_c0, c64599.graph_c0, c67068.graph_c0, c76259.graph_c0, c76259.graph_c1, c76259.graph_c2, c76406.graph_c0, c77485.graph_c0, c77657.graph_c0, c82283.graph_c0, c83568.graph_c0, c84809.graph_c0, c85260.graph_c0, c85423.graph_c0, c86267.graph_c0, c89227.graph_c0, c91227.graph_c0, c92684.graph_c0, c93201.graph_c0, c93411.graph_c0, c98267.graph_c0,
Regulation of autophagy	ko04140	22	0.003	c60568.graph_c0, c61849.graph_c0, c64775.graph_c0, c66039.graph_c0, c70010.graph_c0, c73855.graph_c0, c78843.graph_c1, c81464.graph_c0, c82187.graph_c0, c83413.graph_c0, c83878.graph_c0, c83878.graph_c2, c83900.graph_c1, c84655.graph_c0, c85240.graph_c0, c85276.graph_c0, c85287.graph_c0, c85287.graph_c1, c85287.graph_c2, c85287.graph_c3, c85816.graph_c0, c89060.graph_c0,
Histidine metabolism	ko00340	20	0.003	c100938.graph_c0, c62363.graph_c0, c6313.graph_c0, c68344.graph_c0, c71291.graph_c0, c73496.graph_c0, c73516.graph_c0, c73842.graph_c0, c73964.graph_c0, c73994.graph_c0, c77313.graph_c1, c79110.graph_c0, c80017.graph_c0, c82682.graph_c0, c82760.graph_c0, c84736.graph_c0, c85544.graph_c0, c86962.graph_c0, c89720.graph_c0, c91163.graph_c0, c91527.graph_c0, c91611.graph_c0,
Isoquinoline alkaloid biosynthesis	ko00950	20	0.003	c42815.graph_c0, c44238.graph_c0, c65455.graph_c0, c77729.graph_c0, c78276.graph_c2, c78351.graph_c0, c80094.graph_c0, c82187.graph_c0, c82727.graph_c0, c83638.graph_c2, c84707.graph_c0, c85127.graph_c0, c85689.graph_c0, c86084.graph_c0, c86135.graph_c0, c87106.graph_c0, c87735.graph_c0, c88768.graph_c0, c88833.graph_c0, c98368.graph_c0,
Nicotinate and nicotinamide metabolism	ko00760	19	0.002	c44865.graph_c0, c61849.graph_c0, c64775.graph_c0, c66039.graph_c0, c70010.graph_c0, c76066.graph_c0, c78843.graph_c1, c81301.graph_c1, c81464.graph_c0, c83413.graph_c0, c83878.graph_c0, c83878.graph_c2, c83900.graph_c1, c84428.graph_c0, c84655.graph_c0, c85240.graph_c0, c85276.graph_c0, c85816.graph_c0, c89060.graph_c0, c93723.graph_c0,
Sphingolipid metabolism	ko00600	18	0.002	c49086.graph_c0, c68135.graph_c0, c68135.graph_c1, c74530.graph_c0, c74954.graph_c0, c77318.graph_c0, c77446.graph_c0, c82350.graph_c0, c82559.graph_c0, c84450.graph_c0, c84567.graph_c0, c84567.graph_c1, c85634.graph_c0, c86468.graph_c0, c88236.graph_c0, c88350.graph_c0, c88442.graph_c0, c88716.graph_c0, c90724.graph_c0,
Folate biosynthesis	ko00790	18	0.002	c65128.graph_c0, c67637.graph_c0, c75502.graph_c0, c79685.graph_c0, c80079.graph_c0, c82472.graph_c0, c85754.graph_c1, c85970.graph_c0, c86168.graph_c0, c86667.graph_c0, c86748.graph_c0, c88528.graph_c0, c88740.graph_c0, c88941.graph_c0, c90158.graph_c0, c90255.graph_c1, c91314.graph_c0, c91382.graph_c0,
Diterpenoid biosynthesis	ko00904	17	0.002	c100338.graph_c0, c39998.graph_c0, c57577.graph_c0, c62182.graph_c0, c68853.graph_c0, c71994.graph_c0, c79185.graph_c0, c81847.graph_c0, c83888.graph_c0, c84192.graph_c0, c85153.graph_c0, c85298.graph_c0, c86774.graph_c0, c87600.graph_c0, c88811.graph_c1, c88880.graph_c0, c89449.graph_c0, c91495.graph_c0,
Glycosylphosphatidylinositol(GPI)-anchor biosynthesis	ko00563	15	0.002	c10016.graph_c0, c102370.graph_c0, c21212.graph_c0, c2503.graph_c0, c43492.graph_c0, c44026.graph_c0, c53155.graph_c0, c53155.graph_c1, c55359.graph_c0, c56415.graph_c0, c56983.graph_c0, c58794.graph_c0, c79687.graph_c0, c81653.graph_c0, c83804.graph_c0, c86298.graph_c0, c91536.graph_c0,
Limonene and pinene degradation	ko00903	15	0.002	c75661.graph_c0, c80487.graph_c0, c80834.graph_c0, c82703.graph_c0, c82725.graph_c0, c83277.graph_c0, c84073.graph_c0, c85413.graph_c0, c85946.graph_c0, c86161.graph_c0, c86460.graph_c0, c88167.graph_c0, c88897.graph_c0, c89558.graph_c0, c89593.graph_c0,
Stilbenoid, diarylheptanoid and gingerol biosynthesis	ko00945	15	0.002	c39267.graph_c0, c39972.graph_c0, c42815.graph_c0, c65455.graph_c0, c76368.graph_c0, c80094.graph_c0, c83056.graph_c0, c83638.graph_c2, c85127.graph_c0, c85689.graph_c0, c87106.graph_c0, c87735.graph_c0, c88703.graph_c0, c91404.graph_c0, c98368.graph_c0,
ABC transporters	ko02010	15	0.002	c18591.graph_c0, c39267.graph_c0, c39972.graph_c0, c72665.graph_c0, c73675.graph_c0, c80883.graph_c2, c81298.graph_c0, c81583.graph_c0, c83402.graph_c1, c83675.graph_c0, c84276.graph_c0, c87824.graph_c0, c89038.graph_c0, c93223.graph_c0, c9487.graph_c0,
Glycosaminoglycan degradation	ko00531	14	0.002	c33407.graph_c0, c52778.graph_c0, c58500.graph_c0, c60140.graph_c0, c61410.graph_c0, c67933.graph_c0, c75926.graph_c1, c77006.graph_c1, c78144.graph_c0, c79659.graph_c0, c85164.graph_c0, c91093.graph_c0, c91175.graph_c0, c91301.graph_c0, c91380.graph_c0,
Sulfur relay system	ko04122	13	0.002	c37852.graph_c0, c58318.graph_c0, c58318.graph_c2, c59048.graph_c0, c75613.graph_c0, c81260.graph_c0, c82472.graph_c0, c85340.graph_c0, c86739.graph_c0, c86873.graph_c0, c87788.graph_c0, c90158.graph_c0, c90374.graph_c0, c90775.graph_c0,
Synthesis and degradation of ketone bodies	ko00072	12	0.002	c38659.graph_c0, c69287.graph_c0, c72785.graph_c0, c75784.graph_c0, c76362.graph_c0, c77994.graph_c0, c81421.graph_c0, c84774.graph_c0, c87103.graph_c0, c87465.graph_c0, c87664.graph_c1, c88783.graph_c0, c89013.graph_c0,
Other glycan degradation	ko00511	11	0.001	c25784.graph_c0, c39108.graph_c0, c61973.graph_c0, c76189.graph_c0, c76189.graph_c1, c80973.graph_c1, c84049.graph_c0, c84049.graph_c1, c86862.graph_c0, c87472.graph_c0, c88779.graph_c0, c90168.graph_c0,
Taurine and hypotaurine metabolism	ko00430	10	0.001	c69009.graph_c0, c75613.graph_c0, c81260.graph_c0, c82472.graph_c0, c86620.graph_c0, c86873.graph_c0, c88997.graph_c0, c89624.graph_c0, c90158.graph_c0, c90802.graph_c0, c91314.graph_c0,
Glycosphingolipid biosynthesis - globo series	ko00603	10	0.001	c2583.graph_c0, c75060.graph_c0, c80805.graph_c1, c81076.graph_c0, c83451.graph_c0, c83451.graph_c1, c85846.graph_c0, c86502.graph_c0, c87169.graph_c0, c88765.graph_c0,
Vitamin B6 metabolism	ko00750	10	0.001	c100676.graph_c0, c24302.graph_c0, c45642.graph_c0, c75502.graph_c0, c75613.graph_c0, c81260.graph_c0, c85970.graph_c0, c86873.graph_c0, c88740.graph_c0, c89328.graph_c0,
Thiamine metabolism	ko00730	9	0.001	c67601.graph_c0, c81439.graph_c0, c84575.graph_c0, c85584.graph_c0, c86157.graph_c0, c86157.graph_c1, c86157.graph_c2, c88111.graph_c0, c88564.graph_c1, c89450.graph_c0,
Riboflavin metabolism	ko00740	9	0.001	c38659.graph_c0, c72785.graph_c0, c75019.graph_c0, c78748.graph_c0, c80658.graph_c3, c83572.graph_c0, c84590.graph_c2, c87465.graph_c0, c88800.graph_c0,
Non-homologous end-joining	ko03450	9	0.001	c79500.graph_c0, c81074.graph_c0, c81962.graph_c0, c84370.graph_c0, c84468.graph_c0, c86829.graph_c0, c88717.graph_c0, c88953.graph_c0, c98877.graph_c0,
C5-Branched dibasic acid metabolism	ko00660	8	0.001	c84013.graph_c1, c86286.graph_c0, c86534.graph_c0, c86980.graph_c0, c88035.graph_c1, c88611.graph_c0, c90186.graph_c0, c90582.graph_c0, c90582.graph_c1,
Flavone and flavonol biosynthesis	ko00944	8	0.001	c65794.graph_c0, c74648.graph_c1, c77361.graph_c0, c81001.graph_c0, c86709.graph_c0, c86983.graph_c0, c90179.graph_c0, c90202.graph_c0,
Biotin metabolism	ko00780	7	0.001	c59344.graph_c0, c61224.graph_c0, c82449.graph_c0, c82981.graph_c0, c83187.graph_c0, c84510.graph_c0, c89069.graph_c0, c97295.graph_c0,
Brassinosteroid biosynthesis	ko00905	7	0.001	c53361.graph_c0, c77473.graph_c0, c82537.graph_c0, c83218.graph_c0, c83218.graph_c1, c88568.graph_c0, c88568.graph_c1,
Fatty acid elongation in mitochondria	ko00062	5	0.001	c44098.graph_c0, c44098.graph_c1, c69958.graph_c1, c77236.graph_c0, c77462.graph_c0, c84683.graph_c0, c85862.graph_c0,
Glycosphingolipid biosynthesis - ganglio series	ko00604	5	0.001	c59692.graph_c1, c78187.graph_c0, c84296.graph_c0, c86871.graph_c0, c89676.graph_c3,
Lipoic acid metabolism	ko00785	4	0.001	c75613.graph_c0, c81260.graph_c0, c82472.graph_c0, c86873.graph_c0, c90158.graph_c0,
Other types of O-glycan biosynthesis	ko00514	3	0	c81557.graph_c0, c82268.graph_c0, c83229.graph_c0, c88278.graph_c0,
Caffeine metabolism	ko00232	2	0	c81812.graph_c0, c82004.graph_c0, c90388.graph_c0,

## Sheet: Table S2
Supplementary Table 2 The enriched GO terms for up-regulated DEUs in the early growth phase.
GO category	GO term	GO description	Total number of annotated GO terms in the blueberry genome (N)	Total number of the specific GO term in the blueberry genome (M)	Total number of GO terms in the predicted miRNA targets (n)	Total number of the specific GO terms in the predicted miRNA targets (k)	P-value
Molecular function	GO:0008017	microtubule binding	101017	140	9088	33	2.25662e-07
Molecular function	GO:0003777	microtubule motor activity	101017	98	9088	25	1.34295e-06
Biological process	GO:0009909	regulation of flower development	101017	297	9088	50	1.27906e-05
Biological process	GO:0006222	UMP biosynthetic process	101017	7	9088	5	0.000105823
Biological process	GO:0010228	vegetative to reproductive phase transition of meristem	101017	345	9088	52	0.000172418
Biological process	GO:0000278	mitotic cell cycle	101017	158	9088	29	0.000172893
Biological process	GO:0006396	RNA processing	101017	136	9088	26	0.00018639
Biological process	GO:0007018	microtubule-based movement	101017	100	9088	21	0.000195657
Biological process	GO:0008284	positive regulation of cell proliferation	101017	66	9088	16	0.000195937
Biological process	GO:0005978	glycogen biosynthetic process	101017	8	9088	5	0.000261148
Molecular function	GO:0004849	uridine kinase activity	101017	12	9088	6	0.000303002
Biological process	GO:0000060	protein import into nucleus, translocation	101017	3	9088	3	0.000727932
Biological process	GO:0033306	phytol metabolic process	101017	6	9088	4	0.000846025
Biological process	GO:0007267	cell-cell signaling	101017	98	9088	19	0.00108129
Biological process	GO:0035196	production of miRNAs involved in gene silencing by miRNA	101017	154	9088	26	0.00132449
Biological process	GO:0010050	vegetative phase change	101017	65	9088	14	0.00167047
Biological process	GO:0031116	positive regulation of microtubule polymerization	101017	7	9088	4	0.00183296
Biological process	GO:0006346	methylation-dependent chromatin silencing	101017	159	9088	26	0.00211044
Biological process	GO:0009616	virus induced gene silencing	101017	129	9088	22	0.00261658
Biological process	GO:0001578	microtubule bundle formation	101017	4	9088	3	0.00271532
Molecular function	GO:0008184	glycogen phosphorylase activity	101017	4	9088	3	0.00271532
Molecular function	GO:0004144	diacylglycerol O-acyltransferase activity	101017	17	9088	6	0.00273438
Biological process	GO:0042793	transcription from plastid promoter	101017	83	9088	16	0.00274078
Molecular function	GO:0016773	phosphotransferase activity, alcohol group as acceptor	101017	35	9088	9	0.00311606
Molecular function	GO:0004527	exonuclease activity	101017	29	9088	8	0.00326477
Molecular function	GO:0008878	glucose-1-phosphate adenylyltransferase activity	101017	8	9088	4	0.00340477
Biological process	GO:0010027	thylakoid membrane organization	101017	242	9088	35	0.00359352
Biological process	GO:0009855	determination of bilateral symmetry	101017	142	9088	23	0.00414727
Biological process	GO:0010014	meristem initiation	101017	142	9088	23	0.00414727
Biological process	GO:0010267	production of ta-siRNAs involved in RNA interference	101017	135	9088	22	0.00461632
Molecular function	GO:0031625	ubiquitin protein ligase binding	101017	31	9088	8	0.00510348
Biological process	GO:0010388	cullin deneddylation	101017	112	9088	19	0.00521839
Biological process	GO:0048522	positive regulation of cellular process	101017	38	9088	9	0.00562747
Biological process	GO:0006406	mRNA export from nucleus	101017	74	9088	14	0.00581876
Biological process	GO:0019219	regulation of nucleobase-containing compound metabolic process	101017	32	9088	8	0.00627665
Biological process	GO:0000911	cytokinesis by cell plate formation	101017	233	9088	33	0.0062978
Biological process	GO:0048833	specification of floral organ number	101017	5	9088	3	0.00633262
Biological process	GO:0034757	negative regulation of iron ion transport	101017	5	9088	3	0.00633262
Molecular function	GO:0009884	cytokinin receptor activity	101017	5	9088	3	0.00633262
Biological process	GO:0006342	chromatin silencing	101017	115	9088	19	0.00696507
Biological process	GO:0009902	chloroplast relocation	101017	115	9088	19	0.00696507
Biological process	GO:0000741	karyogamy	101017	33	9088	8	0.00764328
Biological process	GO:0043687	post-translational protein modification	101017	108	9088	18	0.00773953
Biological process	GO:0019310	inositol catabolic process	101017	2	9088	2	0.0080929
Biological process	GO:0010390	histone monoubiquitination	101017	2	9088	2	0.0080929
Molecular function	GO:0051219	phosphoprotein binding	101017	2	9088	2	0.0080929
Molecular function	GO:0016413	O-acetyltransferase activity	101017	2	9088	2	0.0080929
Molecular function	GO:0050113	inositol oxygenase activity	101017	2	9088	2	0.0080929
Biological process	GO:0070417	cellular response to cold	101017	15	9088	5	0.00818515
Biological process	GO:0007346	regulation of mitotic cell cycle	101017	27	9088	7	0.00840909
Biological process	GO:0031537	regulation of anthocyanin metabolic process	101017	10	9088	4	0.00881785
Biological process	GO:0016572	histone phosphorylation	101017	70	9088	13	0.00901645
Biological process	GO:0016571	histone methylation	101017	48	9088	10	0.0093536
Biological process	GO:0009813	flavonoid biosynthetic process	101017	41	9088	9	0.00947034
Biological process	GO:0009560	embryo sac egg cell differentiation	101017	127	9088	20	0.00973187
Biological process	GO:0005983	starch catabolic process	101017	28	9088	7	0.0103575
Biological process	GO:0006260	DNA replication	101017	103	9088	17	0.010408
Biological process	GO:0016226	iron-sulfur cluster assembly	101017	120	9088	19	0.0109072
Biological process	GO:0032456	endocytic recycling	101017	6	9088	3	0.0118192
Molecular function	GO:0003863	3-methyl-2-oxobutanoate dehydrogenase (2-methylpropanoyl-transferring) activity	101017	6	9088	3	0.0118192
Biological process	GO:0009639	response to red or far red light	101017	50	9088	10	0.0124671
Biological process	GO:0048509	regulation of meristem development	101017	11	9088	4	0.0128798
Biological process	GO:0044030	regulation of DNA methylation	101017	11	9088	4	0.0128798
Biological process	GO:0010265	SCF complex assembly	101017	11	9088	4	0.0128798
Molecular function	GO:0000155	phosphorelay sensor kinase activity	101017	36	9088	8	0.0130891
Biological process	GO:0016570	histone modification	101017	60	9088	11	0.0170762
Biological process	GO:0009410	response to xenobiotic stimulus	101017	45	9088	9	0.0173167
Biological process	GO:0022402	cell cycle process	101017	45	9088	9	0.0173167
Biological process	GO:0080188	RNA-directed DNA methylation	101017	12	9088	4	0.0179627
Biological process	GO:0006415	translational termination	101017	12	9088	4	0.0179627
Biological process	GO:0006338	chromatin remodeling	101017	12	9088	4	0.0179627
Biological process	GO:0000478	endonucleolytic cleavage involved in rRNA processing	101017	18	9088	5	0.0186108
Biological process	GO:0080165	callose deposition in phloem sieve plate	101017	7	9088	3	0.0193089
Biological process	GO:0006370	7-methylguanosine mRNA capping	101017	7	9088	3	0.0193089
Biological process	GO:0010098	suspensor development	101017	7	9088	3	0.0193089
Biological process	GO:0080117	secondary growth	101017	7	9088	3	0.0193089
Biological process	GO:0055074	calcium ion homeostasis	101017	7	9088	3	0.0193089
Molecular function	GO:0030527	structural constituent of chromatin	101017	7	9088	3	0.0193089
Biological process	GO:0051225	spindle assembly	101017	46	9088	9	0.0198573
Biological process	GO:0023014	signal transduction by phosphorylation	101017	39	9088	8	0.0209355
Biological process	GO:0016444	somatic cell DNA recombination	101017	39	9088	8	0.0209355
Molecular function	GO:0000156	phosphorelay response regulator activity	101017	39	9088	8	0.0209355
Biological process	GO:2000112	regulation of cellular macromolecule biosynthetic process	101017	25	9088	6	0.0209871
Biological process	GO:0009585	red, far-red light phototransduction	101017	25	9088	6	0.0209871
Biological process	GO:0042128	nitrate assimilation	101017	32	9088	7	0.0214743
Biological process	GO:0071494	cellular response to UV-C	101017	3	9088	2	0.0228228
Biological process	GO:0017183	peptidyl-diphthamide biosynthetic process from peptidyl-histidine	101017	3	9088	2	0.0228228
Biological process	GO:0009652	thigmotropism	101017	3	9088	2	0.0228228
Biological process	GO:0071435	potassium ion export	101017	3	9088	2	0.0228228
Biological process	GO:0042753	positive regulation of circadian rhythm	101017	3	9088	2	0.0228228
Molecular function	GO:0048531	beta-1,3-galactosyltransferase activity	101017	3	9088	2	0.0228228
Molecular function	GO:0004105	choline-phosphate cytidylyltransferase activity	101017	3	9088	2	0.0228228
Molecular function	GO:0042299	lupeol synthase activity	101017	3	9088	2	0.0228228
Molecular function	GO:0008883	glutamyl-tRNA reductase activity	101017	3	9088	2	0.0228228
Molecular function	GO:0009378	four-way junction helicase activity	101017	3	9088	2	0.0228228
Biological process	GO:0006306	DNA methylation	101017	219	9088	29	0.023179
Biological process	GO:0006606	protein import into nucleus	101017	121	9088	18	0.0233963
Biological process	GO:0000085	mitotic G2 phase	101017	71	9088	12	0.0239556
Biological process	GO:0006473	protein acetylation	101017	13	9088	4	0.0241303
Biological process	GO:0009886	post-embryonic morphogenesis	101017	13	9088	4	0.0241303
Molecular function	GO:0016779	nucleotidyltransferase activity	101017	33	9088	7	0.025198
Biological process	GO:0010389	regulation of G2/M transition of mitotic cell cycle	101017	80	9088	13	0.0259814
Biological process	GO:0006275	regulation of DNA replication	101017	140	9088	20	0.0261579
Biological process	GO:0007059	chromosome segregation	101017	56	9088	10	0.0264849
Biological process	GO:0051567	histone H3-K9 methylation	101017	232	9088	30	0.0283124
Biological process	GO:0032544	plastid translation	101017	8	9088	3	0.0288514
Biological process	GO:0015969	guanosine tetraphosphate metabolic process	101017	8	9088	3	0.0288514
Biological process	GO:0018106	peptidyl-histidine phosphorylation	101017	8	9088	3	0.0288514
Biological process	GO:0009648	photoperiodism	101017	8	9088	3	0.0288514
Molecular function	GO:0016149	translation release factor activity, codon specific	101017	8	9088	3	0.0288514
Biological process	GO:0019432	triglyceride biosynthetic process	101017	20	9088	5	0.0289796
Biological process	GO:0010029	regulation of seed germination	101017	34	9088	7	0.02934
Molecular function	GO:0008081	phosphoric diester hydrolase activity	101017	27	9088	6	0.0300746
Biological process	GO:0045893	positive regulation of transcription, DNA-templated	101017	366	9088	44	0.0303017
Biological process	GO:0016926	protein desumoylation	101017	99	9088	15	0.0313514
Molecular function	GO:0005034	osmosensor activity	101017	14	9088	4	0.0314271
Molecular function	GO:0004620	phospholipase activity	101017	14	9088	4	0.0314271
Biological process	GO:0006457	protein folding	101017	358	9088	43	0.0323133
Biological process	GO:0001708	cell fate specification	101017	35	9088	7	0.0339172
Biological process	GO:0048439	flower morphogenesis	101017	92	9088	14	0.0355097
Biological process	GO:0009630	gravitropism	101017	145	9088	20	0.036282
Biological process	GO:0019538	protein metabolic process	101017	36	9088	7	0.0389446
Biological process	GO:0010497	plasmodesmata-mediated intercellular transport	101017	9	9088	3	0.0404303
Biological process	GO:0009558	embryo sac cellularization	101017	9	9088	3	0.0404303
Biological process	GO:0009966	regulation of signal transduction	101017	9	9088	3	0.0404303
Biological process	GO:0010271	regulation of chlorophyll catabolic process	101017	9	9088	3	0.0404303
Molecular function	GO:0008728	GTP diphosphokinase activity	101017	9	9088	3	0.0404303
Biological process	GO:0006623	protein targeting to vacuole	101017	147	9088	20	0.041051
Molecular function	GO:0003756	protein disulfide isomerase activity	101017	22	9088	5	0.0423963
Biological process	GO:0010165	response to X-ray	101017	4	9088	2	0.0429303
Biological process	GO:0006788	heme oxidation	101017	4	9088	2	0.0429303
Biological process	GO:0080155	regulation of double fertilization forming a zygote and endosperm	101017	4	9088	2	0.0429303
Biological process	GO:0046398	UDP-glucuronate metabolic process	101017	4	9088	2	0.0429303
Biological process	GO:0071483	cellular response to blue light	101017	4	9088	2	0.0429303
Biological process	GO:0033523	histone H2B ubiquitination	101017	4	9088	2	0.0429303
Biological process	GO:0010581	regulation of starch biosynthetic process	101017	4	9088	2	0.0429303
Biological process	GO:0052573	UDP-D-galactose metabolic process	101017	4	9088	2	0.0429303
Biological process	GO:0010024	phytochromobilin biosynthetic process	101017	4	9088	2	0.0429303
Molecular function	GO:0015412	molybdate transmembrane-transporting ATPase activity	101017	4	9088	2	0.0429303
Molecular function	GO:0043138	3'-5' DNA helicase activity	101017	4	9088	2	0.0429303
Molecular function	GO:0047350	glucuronate-1-phosphate uridylyltransferase activity	101017	4	9088	2	0.0429303
Molecular function	GO:0047501	(+)-neomenthol dehydrogenase activity	101017	4	9088	2	0.0429303
Molecular function	GO:0034480	phosphatidylcholine phospholipase C activity	101017	4	9088	2	0.0429303
Molecular function	GO:0042162	telomeric DNA binding	101017	4	9088	2	0.0429303
Molecular function	GO:0010491	UTP:arabinose-1-phosphate uridylyltransferase activity	101017	4	9088	2	0.0429303
Molecular function	GO:0047504	(-)-menthol dehydrogenase activity	101017	4	9088	2	0.0429303
Molecular function	GO:0031491	nucleosome binding	101017	4	9088	2	0.0429303
Molecular function	GO:0051020	GTPase binding	101017	4	9088	2	0.0429303
Molecular function	GO:0047338	UTP:xylose-1-phosphate uridylyltransferase activity	101017	4	9088	2	0.0429303
Molecular function	GO:0048032	galacturonate binding	101017	4	9088	2	0.0429303
Molecular function	GO:0004482	mRNA (guanine-N7-)-methyltransferase activity	101017	4	9088	2	0.0429303
Biological process	GO:0034660	ncRNA metabolic process	101017	37	9088	7	0.0444351
Biological process	GO:0000160	phosphorelay signal transduction system	101017	45	9088	8	0.0455697
Biological process	GO:0050665	hydrogen peroxide biosynthetic process	101017	105	9088	15	0.0491081
Molecular function	GO:0046983	protein dimerization activity	101017	187	9088	24	0.0491497
Biological process	GO:0016070	RNA metabolic process	101017	62	9088	10	0.0492158
Biological process	GO:0016579	protein deubiquitination	101017	62	9088	10	0.0492158
Biological process	GO:0045492	xylan biosynthetic process	101017	141	9088	19	0.0493955
Biological process	GO:0031048	chromatin silencing by small RNA	101017	151	9088	20	0.0519291
Biological process	GO:0010413	glucuronoxylan metabolic process	101017	142	9088	19	0.0524051
Molecular function	GO:0016157	sucrose synthase activity	101017	10	9088	3	0.0539785
Molecular function	GO:0004435	phosphatidylinositol phospholipase C activity	101017	10	9088	3	0.0539785
Molecular function	GO:0004535	poly(A)-specific ribonuclease activity	101017	10	9088	3	0.0539785
Biological process	GO:0042127	regulation of cell proliferation	101017	31	9088	6	0.0551159
Molecular function	GO:0008601	protein phosphatase type 2A regulator activity	101017	31	9088	6	0.0551159
Biological process	GO:0000956	nuclear-transcribed mRNA catabolic process	101017	107	9088	15	0.0563359
Biological process	GO:0048449	floral organ formation	101017	107	9088	15	0.0563359
Biological process	GO:0034645	cellular macromolecule biosynthetic process	101017	72	9088	11	0.0564881
Biological process	GO:0044267	cellular protein metabolic process	101017	72	9088	11	0.0564881
Biological process	GO:0019252	starch biosynthetic process	101017	219	9088	27	0.0588254
Molecular function	GO:0003697	single-stranded DNA binding	101017	24	9088	5	0.0589951
Biological process	GO:0010048	vernalization response	101017	90	9088	13	0.0593214
Molecular function	GO:0003677	DNA binding	101017	984	9088	103	0.0612093
Biological process	GO:0000724	double-strand break repair via homologous recombination	101017	82	9088	12	0.0628484
Biological process	GO:0044699	single-organism process	101017	211	9088	26	0.0630207
Biological process	GO:0048507	meristem development	101017	40	9088	7	0.0637759
Molecular function	GO:0008234	cysteine-type peptidase activity	101017	65	9088	10	0.0643872
Biological process	GO:0010468	regulation of gene expression	101017	57	9088	9	0.0672275
Biological process	GO:0043972	histone H3-K23 acetylation	101017	5	9088	2	0.0673288
Biological process	GO:0006011	UDP-glucose metabolic process	101017	5	9088	2	0.0673288
Biological process	GO:0031935	regulation of chromatin silencing	101017	5	9088	2	0.0673288
Biological process	GO:0043967	histone H4 acetylation	101017	5	9088	2	0.0673288
Biological process	GO:0006000	fructose metabolic process	101017	5	9088	2	0.0673288
Biological process	GO:0009226	nucleotide-sugar biosynthetic process	101017	5	9088	2	0.0673288
Biological process	GO:0043971	histone H3-K18 acetylation	101017	5	9088	2	0.0673288
Biological process	GO:0044154	histone H3-K14 acetylation	101017	5	9088	2	0.0673288
Biological process	GO:0046740	transport of virus in host, cell to cell	101017	5	9088	2	0.0673288
Molecular function	GO:0003910	DNA ligase (ATP) activity	101017	5	9088	2	0.0673288
Molecular function	GO:0070524	11-beta-hydroxysteroid dehydrogenase (NADP+) activity	101017	5	9088	2	0.0673288
Molecular function	GO:0019201	nucleotide kinase activity	101017	5	9088	2	0.0673288
Molecular function	GO:0003860	3-hydroxyisobutyryl-CoA hydrolase activity	101017	5	9088	2	0.0673288
Molecular function	GO:0004791	thioredoxin-disulfide reductase activity	101017	5	9088	2	0.0673288
Molecular function	GO:0017103	UTP:galactose-1-phosphate uridylyltransferase activity	101017	5	9088	2	0.0673288
Molecular function	GO:0072555	17-beta-ketosteroid reductase activity	101017	5	9088	2	0.0673288
Molecular function	GO:0072582	17-beta-hydroxysteroid dehydrogenase (NADP+) activity	101017	5	9088	2	0.0673288
Biological process	GO:0006955	immune response	101017	11	9088	3	0.0693905
Biological process	GO:0022414	reproductive process	101017	11	9088	3	0.0693905
Biological process	GO:0048453	sepal formation	101017	66	9088	10	0.0700429
Biological process	GO:0009086	methionine biosynthetic process	101017	120	9088	16	0.0722847
Biological process	GO:0000280	nuclear division	101017	58	9088	9	0.0735147
Biological process	GO:0048451	petal formation	101017	67	9088	10	0.0760027
Biological process	GO:0016117	carotenoid biosynthetic process	101017	149	9088	19	0.077134
Biological process	GO:0009793	embryo development ending in seed dormancy	101017	544	9088	59	0.0782274
Biological process	GO:0002238	response to molecule of fungal origin	101017	26	9088	5	0.0787916
Biological process	GO:0007049	cell cycle	101017	42	9088	7	0.07911
Biological process	GO:0030422	production of siRNA involved in RNA interference	101017	34	9088	6	0.0802343
Molecular function	GO:0042393	histone binding	101017	34	9088	6	0.0802343
Molecular function	GO:0031072	heat shock protein binding	101017	68	9088	10	0.0822682
Molecular function	GO:0047220	galactosylxylosylprotein 3-beta-galactosyltransferase activity	101017	19	9088	4	0.0851582
Biological process	GO:0010216	maintenance of DNA methylation	101017	12	9088	3	0.0865331
Biological process	GO:0006777	Mo-molybdopterin cofactor biosynthetic process	101017	12	9088	3	0.0865331
Molecular function	GO:0003700	sequence-specific DNA binding transcription factor activity	101017	518	9088	56	0.087897
Biological process	GO:0048316	seed development	101017	69	9088	10	0.0888401
Biological process	GO:0019827	stem cell maintenance	101017	27	9088	5	0.0898636
Molecular function	GO:0019901	protein kinase binding	101017	27	9088	5	0.0898636
Biological process	GO:0000354	cis assembly of pre-catalytic spliceosome	101017	1	9088	1	0.0899651
Biological process	GO:0019363	pyridine nucleotide biosynthetic process	101017	1	9088	1	0.0899651
Biological process	GO:0048505	regulation of timing of cell differentiation	101017	1	9088	1	0.0899651
Biological process	GO:0001789	G-protein coupled receptor signaling pathway, coupled to S1P second messenger	101017	1	9088	1	0.0899651
Biological process	GO:0009875	pollen-pistil interaction	101017	1	9088	1	0.0899651
Biological process	GO:0006294	nucleotide-excision repair, preincision complex assembly	101017	1	9088	1	0.0899651
Biological process	GO:0009202	deoxyribonucleoside triphosphate biosynthetic process	101017	1	9088	1	0.0899651
Biological process	GO:0043968	histone H2A acetylation	101017	1	9088	1	0.0899651
Biological process	GO:0034090	maintenance of meiotic sister chromatid cohesion	101017	1	9088	1	0.0899651
Biological process	GO:0048580	regulation of post-embryonic development	101017	1	9088	1	0.0899651
Biological process	GO:0010730	negative regulation of hydrogen peroxide biosynthetic process	101017	1	9088	1	0.0899651
Biological process	GO:0090241	negative regulation of histone H4 acetylation	101017	1	9088	1	0.0899651
Biological process	GO:2000241	regulation of reproductive process	101017	1	9088	1	0.0899651
Biological process	GO:0006344	maintenance of chromatin silencing	101017	1	9088	1	0.0899651
Biological process	GO:2000072	regulation of defense response to fungus, incompatible interaction	101017	1	9088	1	0.0899651
Biological process	GO:0000154	rRNA modification	101017	1	9088	1	0.0899651
Biological process	GO:0042388	gibberellic acid mediated signaling pathway, G-alpha-dependent	101017	1	9088	1	0.0899651
Biological process	GO:0046085	adenosine metabolic process	101017	1	9088	1	0.0899651
Biological process	GO:0051168	nuclear export	101017	1	9088	1	0.0899651
Biological process	GO:0045005	maintenance of fidelity involved in DNA-dependent DNA replication	101017	1	9088	1	0.0899651
Biological process	GO:0033354	chlorophyll cycle	101017	1	9088	1	0.0899651
Biological process	GO:0052096	formation by symbiont of syncytium involving giant cell for nutrient acquisition from host	101017	1	9088	1	0.0899651
Biological process	GO:0031328	positive regulation of cellular biosynthetic process	101017	1	9088	1	0.0899651
Biological process	GO:0050982	detection of mechanical stimulus	101017	1	9088	1	0.0899651
Biological process	GO:0032197	transposition, RNA-mediated	101017	1	9088	1	0.0899651
Biological process	GO:0010557	positive regulation of macromolecule biosynthetic process	101017	1	9088	1	0.0899651
Biological process	GO:0006353	DNA-templated transcription, termination	101017	1	9088	1	0.0899651
Biological process	GO:0051574	positive regulation of histone H3-K9 methylation	101017	1	9088	1	0.0899651
Biological process	GO:0051596	methylglyoxal catabolic process	101017	1	9088	1	0.0899651
Biological process	GO:2000488	positive regulation of brassinosteroid biosynthetic process	101017	1	9088	1	0.0899651
Biological process	GO:0010263	tricyclic triterpenoid biosynthetic process	101017	1	9088	1	0.0899651
Biological process	GO:0000706	meiotic DNA double-strand break processing	101017	1	9088	1	0.0899651
Biological process	GO:0048482	ovule morphogenesis	101017	1	9088	1	0.0899651
Biological process	GO:0009807	lignan biosynthetic process	101017	1	9088	1	0.0899651
Biological process	GO:0046967	cytosol to ER transport	101017	1	9088	1	0.0899651
Biological process	GO:0051254	positive regulation of RNA metabolic process	101017	1	9088	1	0.0899651
Biological process	GO:0080003	thalianol metabolic process	101017	1	9088	1	0.0899651
Biological process	GO:0019836	hemolysis by symbiont of host erythrocytes	101017	1	9088	1	0.0899651
Biological process	GO:0000042	protein targeting to Golgi	101017	1	9088	1	0.0899651
Biological process	GO:0031125	rRNA 3'-end processing	101017	1	9088	1	0.0899651
Molecular function	GO:0004639	phosphoribosylaminoimidazolesuccinocarboxamide synthase activity	101017	1	9088	1	0.0899651
Molecular function	GO:0008777	acetylornithine deacetylase activity	101017	1	9088	1	0.0899651
Molecular function	GO:0018788	atrazine chlorohydrolase activity	101017	1	9088	1	0.0899651
Molecular function	GO:0015462	protein-transmembrane transporting ATPase activity	101017	1	9088	1	0.0899651
Molecular function	GO:0000224	peptide-N4-(N-acetyl-beta-glucosaminyl)asparagine amidase activity	101017	1	9088	1	0.0899651
Molecular function	GO:0000309	nicotinamide-nucleotide adenylyltransferase activity	101017	1	9088	1	0.0899651
Molecular function	GO:0004582	dolichyl-phosphate beta-D-mannosyltransferase activity	101017	1	9088	1	0.0899651
Molecular function	GO:0048256	flap endonuclease activity	101017	1	9088	1	0.0899651
Molecular function	GO:0004157	dihydropyrimidinase activity	101017	1	9088	1	0.0899651
Molecular function	GO:0050454	coenzyme F420 hydrogenase activity	101017	1	9088	1	0.0899651
Molecular function	GO:0019154	glycolate dehydrogenase activity	101017	1	9088	1	0.0899651
Molecular function	GO:0004164	diphthine synthase activity	101017	1	9088	1	0.0899651
Molecular function	GO:0004636	phosphoribosyl-ATP diphosphatase activity	101017	1	9088	1	0.0899651
Molecular function	GO:0004666	prostaglandin-endoperoxide synthase activity	101017	1	9088	1	0.0899651
Molecular function	GO:0047389	glycerophosphocholine phosphodiesterase activity	101017	1	9088	1	0.0899651
Molecular function	GO:0051746	thalianol synthase activity	101017	1	9088	1	0.0899651
Molecular function	GO:0034075	arabidiol synthase activity	101017	1	9088	1	0.0899651
Molecular function	GO:0010488	UDP-galactose:N-glycan beta-1,3-galactosyltransferase activity	101017	1	9088	1	0.0899651
Molecular function	GO:0072509	divalent inorganic cation transmembrane transporter activity	101017	1	9088	1	0.0899651
Molecular function	GO:0008193	tRNA guanylyltransferase activity	101017	1	9088	1	0.0899651
Molecular function	GO:0004363	glutathione synthase activity	101017	1	9088	1	0.0899651
Molecular function	GO:0019203	carbohydrate phosphatase activity	101017	1	9088	1	0.0899651
Molecular function	GO:0090415	7-hydroxymethyl chlorophyll a reductase activity	101017	1	9088	1	0.0899651
Molecular function	GO:0032947	protein complex scaffold	101017	1	9088	1	0.0899651
Molecular function	GO:0052826	inositol hexakisphosphate 2-phosphatase activity	101017	1	9088	1	0.0899651
Molecular function	GO:0030794	(S)-coclaurine-N-methyltransferase activity	101017	1	9088	1	0.0899651
Molecular function	GO:0050597	taxane 10-beta-hydroxylase activity	101017	1	9088	1	0.0899651
Molecular function	GO:0034074	marneral synthase activity	101017	1	9088	1	0.0899651
Molecular function	GO:0004515	nicotinate-nucleotide adenylyltransferase activity	101017	1	9088	1	0.0899651
Molecular function	GO:0004686	elongation factor-2 kinase activity	101017	1	9088	1	0.0899651
Molecular function	GO:0036310	annealing helicase activity	101017	1	9088	1	0.0899651
Molecular function	GO:0004635	phosphoribosyl-AMP cyclohydrolase activity	101017	1	9088	1	0.0899651
Molecular function	GO:0016247	channel regulator activity	101017	1	9088	1	0.0899651
Molecular function	GO:0034739	histone deacetylase activity (H4-K16 specific)	101017	1	9088	1	0.0899651
Molecular function	GO:0005095	GTPase inhibitor activity	101017	1	9088	1	0.0899651
Biological process	GO:0009220	pyrimidine ribonucleotide biosynthetic process	101017	134	9088	17	0.0939
Molecular function	GO:0005509	calcium ion binding	101017	309	9088	35	0.0940099
Biological process	GO:0050826	response to freezing	101017	97	9088	13	0.0949225
Biological process	GO:1901703	protein localization involved in auxin polar transport	101017	6	9088	2	0.0950837
Biological process	GO:0017006	protein-tetrapyrrole linkage	101017	6	9088	2	0.0950837
Biological process	GO:0015867	ATP transport	101017	6	9088	2	0.0950837
Biological process	GO:0006303	double-strand break repair via nonhomologous end joining	101017	6	9088	2	0.0950837
Molecular function	GO:0019139	cytokinin dehydrogenase activity	101017	6	9088	2	0.0950837
Molecular function	GO:0050291	sphingosine N-acyltransferase activity	101017	6	9088	2	0.0950837
Molecular function	GO:0008725	DNA-3-methyladenine glycosylase activity	101017	6	9088	2	0.0950837
Molecular function	GO:0016776	phosphotransferase activity, phosphate group as acceptor	101017	6	9088	2	0.0950837
Molecular function	GO:0008106	alcohol dehydrogenase (NADP+) activity	101017	6	9088	2	0.0950837
Molecular function	GO:0003983	UTP:glucose-1-phosphate uridylyltransferase activity	101017	6	9088	2	0.0950837
Molecular function	GO:0004392	heme oxygenase (decyclizing) activity	101017	6	9088	2	0.0950837
Molecular function	GO:0043295	glutathione binding	101017	6	9088	2	0.0950837
Molecular function	GO:0004075	biotin carboxylase activity	101017	6	9088	2	0.0950837
Molecular function	GO:0051740	ethylene binding	101017	6	9088	2	0.0950837
Biological process	GO:0042546	cell wall biogenesis	101017	44	9088	7	0.0963958
Biological process	GO:0043085	positive regulation of catalytic activity	101017	116	9088	15	0.0977192
Biological process	GO:0000079	regulation of cyclin-dependent protein serine/threonine kinase activity	101017	20	9088	4	0.0992029
Biological process	GO:0016569	covalent chromatin modification	101017	20	9088	4	0.0992029
Molecular function	GO:0004467	long-chain fatty acid-CoA ligase activity	101017	20	9088	4	0.0992029
Molecular function	GO:0010333	terpene synthase activity	101017	20	9088	4	0.0992029
Biological process	GO:0008283	cell proliferation	101017	183	9088	22	0.0997837
Biological process	GO:0052543	callose deposition in cell wall	101017	36	9088	6	0.0999917
Biological process	GO:0009913	epidermal cell differentiation	101017	28	9088	5	0.101692
Biological process	GO:0031047	gene silencing by RNA	101017	62	9088	9	0.102164
Molecular function	GO:0008569	minus-end-directed microtubule motor activity	101017	13	9088	3	0.105254
Molecular function	GO:0005544	calcium-dependent phospholipid binding	101017	13	9088	3	0.105254
Molecular function	GO:0016161	beta-amylase activity	101017	13	9088	3	0.105254
Biological process	GO:0006075	(1->3)-beta-D-glucan biosynthetic process	101017	45	9088	7	0.105759
Molecular function	GO:0003843	1,3-beta-D-glucan synthase activity	101017	45	9088	7	0.105759
Biological process	GO:0019915	lipid storage	101017	90	9088	12	0.108625
Molecular function	GO:0016616	oxidoreductase activity, acting on the CH-OH group of donors, NAD or NADP as acceptor	101017	21	9088	4	0.11424
Biological process	GO:0048573	photoperiodism, flowering	101017	91	9088	12	0.115441
Biological process	GO:0010467	gene expression	101017	38	9088	6	0.122059
Biological process	GO:0071215	cellular response to abscisic acid stimulus	101017	14	9088	3	0.125389
Molecular function	GO:0015417	polyamine-transporting ATPase activity	101017	14	9088	3	0.125389
Molecular function	GO:0005452	inorganic anion exchanger activity	101017	14	9088	3	0.125389
Molecular function	GO:0004675	transmembrane receptor protein serine/threonine kinase activity	101017	14	9088	3	0.125389
Biological process	GO:2000026	regulation of multicellular organismal development	101017	7	9088	2	0.125394
Biological process	GO:0010358	leaf shaping	101017	7	9088	2	0.125394
Biological process	GO:0036265	RNA (guanine-N7)-methylation	101017	7	9088	2	0.125394
Biological process	GO:0009584	detection of visible light	101017	7	9088	2	0.125394
Biological process	GO:0043631	RNA polyadenylation	101017	7	9088	2	0.125394
Biological process	GO:0010190	cytochrome b6f complex assembly	101017	7	9088	2	0.125394
Biological process	GO:0006419	alanyl-tRNA aminoacylation	101017	7	9088	2	0.125394
Biological process	GO:0090351	seedling development	101017	7	9088	2	0.125394
Biological process	GO:0006657	CDP-choline pathway	101017	7	9088	2	0.125394
Biological process	GO:0006909	phagocytosis	101017	7	9088	2	0.125394
Biological process	GO:0016131	brassinosteroid metabolic process	101017	7	9088	2	0.125394
Molecular function	GO:0004813	alanine-tRNA ligase activity	101017	7	9088	2	0.125394
Molecular function	GO:0004619	phosphoglycerate mutase activity	101017	7	9088	2	0.125394
Molecular function	GO:0008893	guanosine-3',5'-bis(diphosphate) 3'-diphosphatase activity	101017	7	9088	2	0.125394
Biological process	GO:0016246	RNA interference	101017	47	9088	7	0.12588
Biological process	GO:0009653	anatomical structure morphogenesis	101017	65	9088	9	0.127274
Biological process	GO:0042254	ribosome biogenesis	101017	65	9088	9	0.127274
Biological process	GO:0006807	nitrogen compound metabolic process	101017	30	9088	5	0.127509
Molecular function	GO:0004003	ATP-dependent DNA helicase activity	101017	22	9088	4	0.130205
Biological process	GO:0042023	DNA endoreduplication	101017	94	9088	12	0.137318
Biological process	GO:0007000	nucleolus organization	101017	31	9088	5	0.141431
Biological process	GO:0003002	regionalization	101017	31	9088	5	0.141431
Molecular function	GO:0047262	polygalacturonate 4-alpha-galacturonosyltransferase activity	101017	31	9088	5	0.141431
Biological process	GO:0009987	cellular process	101017	384	9088	41	0.144177
Molecular function	GO:0016887	ATPase activity	101017	153	9088	18	0.145839
Biological process	GO:0048528	post-embryonic root development	101017	15	9088	3	0.146766
Molecular function	GO:0004843	ubiquitin-specific protease activity	101017	15	9088	3	0.146766
Molecular function	GO:0003690	double-stranded DNA binding	101017	23	9088	4	0.147029
Biological process	GO:0010021	amylopectin biosynthetic process	101017	8	9088	2	0.157574
Biological process	GO:0009094	L-phenylalanine biosynthetic process	101017	8	9088	2	0.157574
Biological process	GO:0010582	floral meristem determinacy	101017	8	9088	2	0.157574
Biological process	GO:0019048	modulation by virus of host morphology or physiology	101017	8	9088	2	0.157574
Biological process	GO:0042814	monopolar cell growth	101017	8	9088	2	0.157574
Biological process	GO:0009772	photosynthetic electron transport in photosystem II	101017	8	9088	2	0.157574
Biological process	GO:0043966	histone H3 acetylation	101017	8	9088	2	0.157574
Molecular function	GO:0051011	microtubule minus-end binding	101017	8	9088	2	0.157574
Molecular function	GO:0015562	efflux transmembrane transporter activity	101017	8	9088	2	0.157574
Molecular function	GO:0016891	endoribonuclease activity, producing 5'-phosphomonoesters	101017	8	9088	2	0.157574
Molecular function	GO:0003989	acetyl-CoA carboxylase activity	101017	8	9088	2	0.157574
Molecular function	GO:0051879	Hsp90 protein binding	101017	8	9088	2	0.157574
Molecular function	GO:0003987	acetate-CoA ligase activity	101017	8	9088	2	0.157574
Biological process	GO:0051276	chromosome organization	101017	41	9088	6	0.159168
Biological process	GO:0006486	protein glycosylation	101017	165	9088	19	0.159197
Biological process	GO:0000910	cytokinesis	101017	50	9088	7	0.159356
Biological process	GO:0009407	toxin catabolic process	101017	146	9088	17	0.16402
Biological process	GO:0010227	floral organ abscission	101017	24	9088	4	0.164635
Biological process	GO:0006820	anion transport	101017	24	9088	4	0.164635
Biological process	GO:0000302	response to reactive oxygen species	101017	24	9088	4	0.164635
Biological process	GO:0015693	magnesium ion transport	101017	24	9088	4	0.164635
Molecular function	GO:0015095	magnesium ion transmembrane transporter activity	101017	24	9088	4	0.164635
Biological process	GO:0034968	histone lysine methylation	101017	60	9088	8	0.168727
Biological process	GO:0010026	trichome differentiation	101017	16	9088	3	0.169214
Biological process	GO:0016485	protein processing	101017	16	9088	3	0.169214
Biological process	GO:0032875	regulation of DNA endoreduplication	101017	16	9088	3	0.169214
Molecular function	GO:0008138	protein tyrosine/serine/threonine phosphatase activity	101017	16	9088	3	0.169214
Biological process	GO:0006355	regulation of transcription, DNA-templated	101017	767	9088	77	0.170632
Biological process	GO:0009612	response to mechanical stimulus	101017	33	9088	5	0.171107
Molecular function	GO:0016757	transferase activity, transferring glycosyl groups	101017	207	9088	23	0.171639
Biological process	GO:1900111	positive regulation of histone H3-K9 dimethylation	101017	2	9088	1	0.171837
Biological process	GO:0016578	histone deubiquitination	101017	2	9088	1	0.171837
Biological process	GO:0006437	tyrosyl-tRNA aminoacylation	101017	2	9088	1	0.171837
Biological process	GO:0019632	shikimate metabolic process	101017	2	9088	1	0.171837
Biological process	GO:0006616	SRP-dependent cotranslational protein targeting to membrane, translocation	101017	2	9088	1	0.171837
Biological process	GO:0007050	cell cycle arrest	101017	2	9088	1	0.171837
Biological process	GO:0034620	cellular response to unfolded protein	101017	2	9088	1	0.171837
Biological process	GO:0031110	regulation of microtubule polymerization or depolymerization	101017	2	9088	1	0.171837
Biological process	GO:0007112	male meiosis cytokinesis	101017	2	9088	1	0.171837
Biological process	GO:0051754	meiotic sister chromatid cohesion, centromeric	101017	2	9088	1	0.171837
Biological process	GO:0033562	co-transcriptional gene silencing by RNA interference machinery	101017	2	9088	1	0.171837
Biological process	GO:0010080	regulation of floral meristem growth	101017	2	9088	1	0.171837
Biological process	GO:0019447	D-cysteine catabolic process	101017	2	9088	1	0.171837
Biological process	GO:0018315	molybdenum incorporation into molybdenum-molybdopterin complex	101017	2	9088	1	0.171837
Biological process	GO:0006042	glucosamine biosynthetic process	101017	2	9088	1	0.171837
Biological process	GO:0080159	zygote elongation	101017	2	9088	1	0.171837
Biological process	GO:0010381	attachment of peroxisome to chloroplast	101017	2	9088	1	0.171837
Biological process	GO:0007638	mechanosensory behavior	101017	2	9088	1	0.171837
Biological process	GO:0000733	DNA strand renaturation	101017	2	9088	1	0.171837
Biological process	GO:0000237	leptotene	101017	2	9088	1	0.171837
Biological process	GO:0000025	maltose catabolic process	101017	2	9088	1	0.171837
Biological process	GO:0009168	purine ribonucleoside monophosphate biosynthetic process	101017	2	9088	1	0.171837
Biological process	GO:0045488	pectin metabolic process	101017	2	9088	1	0.171837
Biological process	GO:0006003	fructose 2,6-bisphosphate metabolic process	101017	2	9088	1	0.171837
Biological process	GO:0043182	vacuolar sequestering of sodium ion	101017	2	9088	1	0.171837
Biological process	GO:0015833	peptide transport	101017	2	9088	1	0.171837
Biological process	GO:0009878	nodule morphogenesis	101017	2	9088	1	0.171837
Biological process	GO:0046459	short-chain fatty acid metabolic process	101017	2	9088	1	0.171837
Biological process	GO:0010493	Lewis a epitope biosynthetic process	101017	2	9088	1	0.171837
Biological process	GO:0051103	DNA ligation involved in DNA repair	101017	2	9088	1	0.171837
Biological process	GO:0009250	glucan biosynthetic process	101017	2	9088	1	0.171837
Biological process	GO:0010245	radial microtubular system formation	101017	2	9088	1	0.171837
Biological process	GO:0051928	positive regulation of calcium ion transport	101017	2	9088	1	0.171837
Biological process	GO:0060774	auxin mediated signaling pathway involved in phyllotactic patterning	101017	2	9088	1	0.171837
Biological process	GO:0046496	nicotinamide nucleotide metabolic process	101017	2	9088	1	0.171837
Biological process	GO:0051455	attachment of spindle microtubules to kinetochore involved in homologous chromosome segregation	101017	2	9088	1	0.171837
Biological process	GO:0055122	response to very low light intensity stimulus	101017	2	9088	1	0.171837
Biological process	GO:0051013	microtubule severing	101017	2	9088	1	0.171837
Biological process	GO:0009064	glutamine family amino acid metabolic process	101017	2	9088	1	0.171837
Biological process	GO:0019566	arabinose metabolic process	101017	2	9088	1	0.171837
Biological process	GO:0006154	adenosine catabolic process	101017	2	9088	1	0.171837
Biological process	GO:0046785	microtubule polymerization	101017	2	9088	1	0.171837
Biological process	GO:0000238	zygotene	101017	2	9088	1	0.171837
Biological process	GO:0006792	regulation of sulfur utilization	101017	2	9088	1	0.171837
Biological process	GO:0010077	maintenance of inflorescence meristem identity	101017	2	9088	1	0.171837
Biological process	GO:0051701	interaction with host	101017	2	9088	1	0.171837
Biological process	GO:0071329	cellular response to sucrose stimulus	101017	2	9088	1	0.171837
Biological process	GO:0000024	maltose biosynthetic process	101017	2	9088	1	0.171837
Molecular function	GO:0018786	haloalkane dehalogenase activity	101017	2	9088	1	0.171837
Molecular function	GO:0004331	fructose-2,6-bisphosphate 2-phosphatase activity	101017	2	9088	1	0.171837
Molecular function	GO:0050062	long-chain-fatty-acyl-CoA reductase activity	101017	2	9088	1	0.171837
Molecular function	GO:0042054	histone methyltransferase activity	101017	2	9088	1	0.171837
Molecular function	GO:0017136	NAD-dependent histone deacetylase activity	101017	2	9088	1	0.171837
Molecular function	GO:0004561	alpha-N-acetylglucosaminidase activity	101017	2	9088	1	0.171837
Molecular function	GO:0080084	5S rDNA binding	101017	2	9088	1	0.171837
Molecular function	GO:0008534	oxidized purine nucleobase lesion DNA N-glycosylase activity	101017	2	9088	1	0.171837
Molecular function	GO:0009000	selenocysteine lyase activity	101017	2	9088	1	0.171837
Molecular function	GO:0004831	tyrosine-tRNA ligase activity	101017	2	9088	1	0.171837
Molecular function	GO:0080011	baruol synthase activity	101017	2	9088	1	0.171837
Molecular function	GO:0008886	glyceraldehyde-3-phosphate dehydrogenase (NADP+) (non-phosphorylating) activity	101017	2	9088	1	0.171837
Molecular function	GO:0010012	steroid 22-alpha hydroxylase activity	101017	2	9088	1	0.171837
Molecular function	GO:0004360	glutamine-fructose-6-phosphate transaminase (isomerizing) activity	101017	2	9088	1	0.171837
Molecular function	GO:0080081	4-methylumbelliferyl-beta-D-glucopyranoside beta-glucosidase activity	101017	2	9088	1	0.171837
Molecular function	GO:0009019	tRNA (guanine-N1-)-methyltransferase activity	101017	2	9088	1	0.171837
Molecular function	GO:0080082	esculin beta-glucosidase activity	101017	2	9088	1	0.171837
Molecular function	GO:0004484	mRNA guanylyltransferase activity	101017	2	9088	1	0.171837
Molecular function	GO:0004134	4-alpha-glucanotransferase activity	101017	2	9088	1	0.171837
Molecular function	GO:0004057	arginyltransferase activity	101017	2	9088	1	0.171837
Molecular function	GO:0003873	6-phosphofructo-2-kinase activity	101017	2	9088	1	0.171837
Molecular function	GO:0004000	adenosine deaminase activity	101017	2	9088	1	0.171837
Molecular function	GO:0019948	SUMO activating enzyme activity	101017	2	9088	1	0.171837
Molecular function	GO:0008660	1-aminocyclopropane-1-carboxylate deaminase activity	101017	2	9088	1	0.171837
Molecular function	GO:0046510	UDP-sulfoquinovose:DAG sulfoquinovosyltransferase activity	101017	2	9088	1	0.171837
Molecular function	GO:0046915	transition metal ion transmembrane transporter activity	101017	2	9088	1	0.171837
Molecular function	GO:0009899	ent-kaurene synthase activity	101017	2	9088	1	0.171837
Molecular function	GO:0046481	digalactosyldiacylglycerol synthase activity	101017	2	9088	1	0.171837
Molecular function	GO:0008420	CTD phosphatase activity	101017	2	9088	1	0.171837
Molecular function	GO:0080118	brassinosteroid sulfotransferase activity	101017	2	9088	1	0.171837
Molecular function	GO:0070182	DNA polymerase binding	101017	2	9088	1	0.171837
Molecular function	GO:0030544	Hsp70 protein binding	101017	2	9088	1	0.171837
Molecular function	GO:0019148	D-cysteine desulfhydrase activity	101017	2	9088	1	0.171837
Molecular function	GO:0005504	fatty acid binding	101017	2	9088	1	0.171837
Molecular function	GO:0008476	protein-tyrosine sulfotransferase activity	101017	2	9088	1	0.171837
Molecular function	GO:0010297	heteropolysaccharide binding	101017	2	9088	1	0.171837
Molecular function	GO:0019955	cytokine binding	101017	2	9088	1	0.171837
Molecular function	GO:0004651	polynucleotide 5'-phosphatase activity	101017	2	9088	1	0.171837
Molecular function	GO:0047668	amygdalin beta-glucosidase activity	101017	2	9088	1	0.171837
Molecular function	GO:0004458	D-lactate dehydrogenase (cytochrome) activity	101017	2	9088	1	0.171837
Molecular function	GO:0004485	methylcrotonoyl-CoA carboxylase activity	101017	2	9088	1	0.171837
Molecular function	GO:0004055	argininosuccinate synthase activity	101017	2	9088	1	0.171837
Molecular function	GO:0004304	estrone sulfotransferase activity	101017	2	9088	1	0.171837
Biological process	GO:0006270	DNA replication initiation	101017	108	9088	13	0.172431
Biological process	GO:0006354	DNA-templated transcription, elongation	101017	42	9088	6	0.172511
Biological process	GO:0009933	meristem structural organization	101017	89	9088	11	0.175147
Molecular function	GO:0008026	ATP-dependent helicase activity	101017	138	9088	16	0.177124
Biological process	GO:0048825	cotyledon development	101017	99	9088	12	0.178332
Molecular function	GO:0004721	phosphoprotein phosphatase activity	101017	61	9088	8	0.179935
Biological process	GO:0006284	base-excision repair	101017	25	9088	4	0.182947
Molecular function	GO:0051082	unfolded protein binding	101017	129	9088	15	0.183687
Biological process	GO:0000394	RNA splicing, via endonucleolytic cleavage and ligation	101017	149	9088	17	0.184997
Biological process	GO:0009556	microsporogenesis	101017	71	9088	9	0.186135
Biological process	GO:0006567	threonine catabolic process	101017	9	9088	2	0.191044
Biological process	GO:0033356	UDP-L-arabinose metabolic process	101017	9	9088	2	0.191044
Biological process	GO:0010044	response to aluminum ion	101017	9	9088	2	0.191044
Biological process	GO:0010289	homogalacturonan biosynthetic process	101017	9	9088	2	0.191044
Biological process	GO:0055069	zinc ion homeostasis	101017	9	9088	2	0.191044
Biological process	GO:0019430	removal of superoxide radicals	101017	9	9088	2	0.191044
Biological process	GO:0010019	chloroplast-nucleus signaling pathway	101017	9	9088	2	0.191044
Molecular function	GO:0015439	heme-transporting ATPase activity	101017	9	9088	2	0.191044
Molecular function	GO:0004652	polynucleotide adenylyltransferase activity	101017	9	9088	2	0.191044
Molecular function	GO:0008889	glycerophosphodiester phosphodiesterase activity	101017	9	9088	2	0.191044
Molecular function	GO:2001070	starch binding	101017	9	9088	2	0.191044
Biological process	GO:0009638	phototropism	101017	17	9088	3	0.19256
Biological process	GO:0007276	gamete generation	101017	17	9088	3	0.19256
Biological process	GO:0065008	regulation of biological quality	101017	17	9088	3	0.19256
Molecular function	GO:0008047	enzyme activator activity	101017	17	9088	3	0.19256
Biological process	GO:0044249	cellular biosynthetic process	101017	72	9088	9	0.196956
Biological process	GO:0048438	floral whorl development	101017	44	9088	6	0.20049
Biological process	GO:0030001	metal ion transport	101017	44	9088	6	0.20049
Biological process	GO:0016568	chromatin modification	101017	26	9088	4	0.201885
Biological process	GO:0009615	response to virus	101017	35	9088	5	0.202934
Biological process	GO:0009165	nucleotide biosynthetic process	101017	92	9088	11	0.203588
Biological process	GO:0009640	photomorphogenesis	101017	243	9088	26	0.204007
Biological process	GO:0009790	embryo development	101017	112	9088	13	0.206649
Biological process	GO:0000226	microtubule cytoskeleton organization	101017	162	9088	18	0.206697
Molecular function	GO:1901363	heterocyclic compound binding	101017	285	9088	30	0.208762
Biological process	GO:0010817	regulation of hormone levels	101017	54	9088	7	0.209422
Biological process	GO:0048481	ovule development	101017	163	9088	18	0.214108
Molecular function	GO:0097159	organic cyclic compound binding	101017	286	9088	30	0.214319
Biological process	GO:0007067	mitosis	101017	64	9088	8	0.215378
Biological process	GO:0000003	reproduction	101017	18	9088	3	0.21664
Biological process	GO:0006349	regulation of gene expression by genetic imprinting	101017	18	9088	3	0.21664
Biological process	GO:0051704	multi-organism process	101017	18	9088	3	0.21664
Biological process	GO:0009636	response to toxic substance	101017	18	9088	3	0.21664
Biological process	GO:0010380	regulation of chlorophyll biosynthetic process	101017	18	9088	3	0.21664
Molecular function	GO:0004300	enoyl-CoA hydratase activity	101017	18	9088	3	0.21664
Molecular function	GO:0005089	Rho guanyl-nucleotide exchange factor activity	101017	18	9088	3	0.21664
Biological process	GO:0016458	gene silencing	101017	36	9088	5	0.219538
Biological process	GO:0000919	cell plate assembly	101017	27	9088	4	0.221366
Biological process	GO:0055072	iron ion homeostasis	101017	27	9088	4	0.221366
Biological process	GO:0009944	polarity specification of adaxial/abaxial axis	101017	94	9088	11	0.223582
Biological process	GO:0006071	glycerol metabolic process	101017	10	9088	2	0.22531
Biological process	GO:0071554	cell wall organization or biogenesis	101017	10	9088	2	0.22531
Biological process	GO:0048354	mucilage biosynthetic process involved in seed coat development	101017	10	9088	2	0.22531
Molecular function	GO:0009011	starch synthase activity	101017	10	9088	2	0.22531
Molecular function	GO:0004723	calcium-dependent protein serine/threonine phosphatase activity	101017	10	9088	2	0.22531
Molecular function	GO:0003951	NAD+ kinase activity	101017	10	9088	2	0.22531
Molecular function	GO:0004556	alpha-amylase activity	101017	10	9088	2	0.22531
Molecular function	GO:0001053	plastid sigma factor activity	101017	10	9088	2	0.22531
Molecular function	GO:0030151	molybdenum ion binding	101017	10	9088	2	0.22531
Biological process	GO:0010073	meristem maintenance	101017	65	9088	8	0.227743
Biological process	GO:0048608	reproductive structure development	101017	75	9088	9	0.230912
Biological process	GO:0010182	sugar mediated signaling pathway	101017	135	9088	15	0.232832
Molecular function	GO:0019829	cation-transporting ATPase activity	101017	37	9088	5	0.236537
Biological process	GO:0009408	response to heat	101017	238	9088	25	0.236894
Biological process	GO:0019288	isopentenyl diphosphate biosynthetic process, methylerythritol 4-phosphate pathway	101017	280	9088	29	0.239734
Biological process	GO:0006352	DNA-templated transcription, initiation	101017	28	9088	4	0.241312
Biological process	GO:0043414	macromolecule methylation	101017	28	9088	4	0.241312
Biological process	GO:0000303	response to superoxide	101017	28	9088	4	0.241312
Biological process	GO:0048364	root development	101017	136	9088	15	0.241512
Biological process	GO:0010224	response to UV-B	101017	96	9088	11	0.24432
Biological process	GO:0080040	positive regulation of cellular response to phosphate starvation	101017	3	9088	1	0.246344
Biological process	GO:0080088	spermidine hydroxycinnamate conjugate biosynthetic process	101017	3	9088	1	0.246344
Biological process	GO:0050994	regulation of lipid catabolic process	101017	3	9088	1	0.246344
Biological process	GO:0001778	plasma membrane repair	101017	3	9088	1	0.246344
Biological process	GO:0015866	ADP transport	101017	3	9088	1	0.246344
Biological process	GO:0005991	trehalose metabolic process	101017	3	9088	1	0.246344
Biological process	GO:0009432	SOS response	101017	3	9088	1	0.246344
Biological process	GO:0090342	regulation of cell aging	101017	3	9088	1	0.246344
Biological process	GO:0010018	far-red light signaling pathway	101017	3	9088	1	0.246344
Biological process	GO:0046621	negative regulation of organ growth	101017	3	9088	1	0.246344
Biological process	GO:0015708	silicate transport	101017	3	9088	1	0.246344
Biological process	GO:0045814	negative regulation of gene expression, epigenetic	101017	3	9088	1	0.246344
Biological process	GO:0006741	NADP biosynthetic process	101017	3	9088	1	0.246344
Biological process	GO:0046477	glycosylceramide catabolic process	101017	3	9088	1	0.246344
Biological process	GO:0010442	guard cell morphogenesis	101017	3	9088	1	0.246344
Biological process	GO:0043609	regulation of carbon utilization	101017	3	9088	1	0.246344
Biological process	GO:0010213	non-photoreactive DNA repair	101017	3	9088	1	0.246344
Biological process	GO:0010449	root meristem growth	101017	3	9088	1	0.246344
Biological process	GO:0009722	detection of cytokinin stimulus	101017	3	9088	1	0.246344
Biological process	GO:0048448	stamen morphogenesis	101017	3	9088	1	0.246344
Biological process	GO:0051259	protein oligomerization	101017	3	9088	1	0.246344
Biological process	GO:0043647	inositol phosphate metabolic process	101017	3	9088	1	0.246344
Biological process	GO:0046506	sulfolipid biosynthetic process	101017	3	9088	1	0.246344
Biological process	GO:0071345	cellular response to cytokine stimulus	101017	3	9088	1	0.246344
Biological process	GO:0044205	'de novo' UMP biosynthetic process	101017	3	9088	1	0.246344
Biological process	GO:0001944	vasculature development	101017	3	9088	1	0.246344
Biological process	GO:0044772	mitotic cell cycle phase transition	101017	3	9088	1	0.246344
Biological process	GO:0035019	somatic stem cell maintenance	101017	3	9088	1	0.246344
Biological process	GO:0010244	response to low fluence blue light stimulus by blue low-fluence system	101017	3	9088	1	0.246344
Biological process	GO:0052033	pathogen-associated molecular pattern dependent induction by symbiont of host innate immune response	101017	3	9088	1	0.246344
Biological process	GO:0010586	miRNA metabolic process	101017	3	9088	1	0.246344
Biological process	GO:0031060	regulation of histone methylation	101017	3	9088	1	0.246344
Biological process	GO:0048587	regulation of short-day photoperiodism, flowering	101017	3	9088	1	0.246344
Biological process	GO:0010234	anther wall tapetum cell fate specification	101017	3	9088	1	0.246344
Biological process	GO:0009069	serine family amino acid metabolic process	101017	3	9088	1	0.246344
Biological process	GO:0030388	fructose 1,6-bisphosphate metabolic process	101017	3	9088	1	0.246344
Biological process	GO:0010599	production of lsiRNA involved in RNA interference	101017	3	9088	1	0.246344
Biological process	GO:0048255	mRNA stabilization	101017	3	9088	1	0.246344
Biological process	GO:0009662	etioplast organization	101017	3	9088	1	0.246344
Biological process	GO:0070509	calcium ion import	101017	3	9088	1	0.246344
Biological process	GO:0010647	positive regulation of cell communication	101017	3	9088	1	0.246344
Biological process	GO:0030245	cellulose catabolic process	101017	3	9088	1	0.246344
Biological process	GO:0045048	protein insertion into ER membrane	101017	3	9088	1	0.246344
Biological process	GO:0060359	response to ammonium ion	101017	3	9088	1	0.246344
Biological process	GO:0016139	glycoside catabolic process	101017	3	9088	1	0.246344
Biological process	GO:0060772	leaf phyllotactic patterning	101017	3	9088	1	0.246344
Biological process	GO:0045292	mRNA cis splicing, via spliceosome	101017	3	9088	1	0.246344
Biological process	GO:0006212	uracil catabolic process	101017	3	9088	1	0.246344
Molecular function	GO:0080072	spermidine:sinapoyl CoA N-acyltransferase activity	101017	3	9088	1	0.246344
Molecular function	GO:0047526	2'-hydroxyisoflavone reductase activity	101017	3	9088	1	0.246344
Molecular function	GO:0004764	shikimate 3-dehydrogenase (NADP+) activity	101017	3	9088	1	0.246344
Molecular function	GO:0004305	ethanolamine kinase activity	101017	3	9088	1	0.246344
Molecular function	GO:0015217	ADP transmembrane transporter activity	101017	3	9088	1	0.246344
Molecular function	GO:0000179	rRNA (adenine-N6,N6-)-dimethyltransferase activity	101017	3	9088	1	0.246344
Molecular function	GO:0051669	fructan beta-fructosidase activity	101017	3	9088	1	0.246344
Molecular function	GO:0004567	beta-mannosidase activity	101017	3	9088	1	0.246344
Molecular function	GO:0080074	spermidine:caffeoyl CoA N-acyltransferase activity	101017	3	9088	1	0.246344
Molecular function	GO:0080073	spermidine:coumaroyl CoA N-acyltransferase activity	101017	3	9088	1	0.246344
Molecular function	GO:0051745	4-hydroxy-3-methylbut-2-en-1-yl diphosphate reductase activity	101017	3	9088	1	0.246344
Molecular function	GO:0003864	3-methyl-2-oxobutanoate hydroxymethyltransferase activity	101017	3	9088	1	0.246344
Molecular function	GO:0004610	phosphoacetylglucosamine mutase activity	101017	3	9088	1	0.246344
Molecular function	GO:0003923	GPI-anchor transamidase activity	101017	3	9088	1	0.246344
Molecular function	GO:0042736	NADH kinase activity	101017	3	9088	1	0.246344
Molecular function	GO:0008092	cytoskeletal protein binding	101017	3	9088	1	0.246344
Molecular function	GO:0010349	L-galactose dehydrogenase activity	101017	3	9088	1	0.246344
Molecular function	GO:0016817	hydrolase activity, acting on acid anhydrides	101017	3	9088	1	0.246344
Molecular function	GO:0004740	pyruvate dehydrogenase (acetyl-transferring) kinase activity	101017	3	9088	1	0.246344
Molecular function	GO:0080075	spermidine:feruloyl CoA N-acyltransferase activity	101017	3	9088	1	0.246344
Molecular function	GO:0003844	1,4-alpha-glucan branching enzyme activity	101017	3	9088	1	0.246344
Molecular function	GO:0004352	glutamate dehydrogenase (NAD+) activity	101017	3	9088	1	0.246344
Molecular function	GO:0004557	alpha-galactosidase activity	101017	3	9088	1	0.246344
Molecular function	GO:0016404	15-hydroxyprostaglandin dehydrogenase (NAD+) activity	101017	3	9088	1	0.246344
Molecular function	GO:0003985	acetyl-CoA C-acetyltransferase activity	101017	3	9088	1	0.246344
Molecular function	GO:0030785	[ribulose-bisphosphate carboxylase]-lysine N-methyltransferase activity	101017	3	9088	1	0.246344
Molecular function	GO:0003962	cystathionine gamma-synthase activity	101017	3	9088	1	0.246344
Molecular function	GO:0003855	3-dehydroquinate dehydratase activity	101017	3	9088	1	0.246344
Molecular function	GO:0003840	gamma-glutamyltransferase activity	101017	3	9088	1	0.246344
Molecular function	GO:0019156	isoamylase activity	101017	3	9088	1	0.246344
Molecular function	GO:0000254	C-4 methylsterol oxidase activity	101017	3	9088	1	0.246344
Molecular function	GO:0047810	D-alanine:2-oxoglutarate aminotransferase activity	101017	3	9088	1	0.246344
Molecular function	GO:0008395	steroid hydroxylase activity	101017	3	9088	1	0.246344
Molecular function	GO:0010291	carotene beta-ring hydroxylase activity	101017	3	9088	1	0.246344
Molecular function	GO:0010285	L,L-diaminopimelate aminotransferase activity	101017	3	9088	1	0.246344
Molecular function	GO:0016985	mannan endo-1,4-beta-mannosidase activity	101017	3	9088	1	0.246344
Molecular function	GO:0000339	RNA cap binding	101017	3	9088	1	0.246344
Molecular function	GO:0009702	L-arabinokinase activity	101017	3	9088	1	0.246344
Molecular function	GO:0015115	silicate transmembrane transporter activity	101017	3	9088	1	0.246344
Molecular function	GO:0042277	peptide binding	101017	3	9088	1	0.246344
Molecular function	GO:0009881	photoreceptor activity	101017	3	9088	1	0.246344
Molecular function	GO:0004563	beta-N-acetylhexosaminidase activity	101017	3	9088	1	0.246344
Molecular function	GO:0015421	oligopeptide-transporting ATPase activity	101017	3	9088	1	0.246344
Biological process	GO:0010074	maintenance of meristem identity	101017	38	9088	5	0.253882
Biological process	GO:0010087	phloem or xylem histogenesis	101017	38	9088	5	0.253882
Molecular function	GO:0043169	cation binding	101017	77	9088	9	0.254654
Molecular function	GO:0004683	calmodulin-dependent protein kinase activity	101017	97	9088	11	0.254942
Biological process	GO:0051726	regulation of cell cycle	101017	87	9088	10	0.255141
Biological process	GO:0034613	cellular protein localization	101017	11	9088	2	0.259959
Biological process	GO:0055062	phosphate ion homeostasis	101017	11	9088	2	0.259959
Biological process	GO:0006268	DNA unwinding involved in DNA replication	101017	11	9088	2	0.259959
Biological process	GO:0009435	NAD biosynthetic process	101017	11	9088	2	0.259959
Biological process	GO:0048831	regulation of shoot system development	101017	11	9088	2	0.259959
Molecular function	GO:0008097	5S rRNA binding	101017	11	9088	2	0.259959
Biological process	GO:0009610	response to symbiotic fungus	101017	48	9088	6	0.260735
Biological process	GO:0009773	photosynthetic electron transport in photosystem I	101017	48	9088	6	0.260735
Biological process	GO:0007126	meiosis	101017	48	9088	6	0.260735
Molecular function	GO:0016853	isomerase activity	101017	48	9088	6	0.260735
Biological process	GO:0032502	developmental process	101017	29	9088	4	0.261642
Biological process	GO:0043622	cortical microtubule organization	101017	29	9088	4	0.261642
Biological process	GO:0043412	macromolecule modification	101017	20	9088	3	0.266368
Biological process	GO:0007031	peroxisome organization	101017	20	9088	3	0.266368
Biological process	GO:1901576	organic substance biosynthetic process	101017	78	9088	9	0.266812
Biological process	GO:0009887	organ morphogenesis	101017	139	9088	15	0.268285
Biological process	GO:0001676	long-chain fatty acid metabolic process	101017	39	9088	5	0.271524
Biological process	GO:0010051	xylem and phloem pattern formation	101017	119	9088	13	0.272801
Biological process	GO:0009910	negative regulation of flower development	101017	49	9088	6	0.276496
Biological process	GO:0010118	stomatal movement	101017	89	9088	10	0.278126
Molecular function	GO:0042626	ATPase activity, coupled to transmembrane movement of substances	101017	79	9088	9	0.279141
Biological process	GO:0045491	xylan metabolic process	101017	30	9088	4	0.282278
Molecular function	GO:0005484	SNAP receptor activity	101017	30	9088	4	0.282278
Biological process	GO:0010103	stomatal complex morphogenesis	101017	172	9088	18	0.28571
Molecular function	GO:0030554	adenyl nucleotide binding	101017	40	9088	5	0.289413
Biological process	GO:0005985	sucrose metabolic process	101017	21	9088	3	0.291722
Biological process	GO:0030163	protein catabolic process	101017	21	9088	3	0.291722
Biological process	GO:0010093	specification of floral organ identity	101017	21	9088	3	0.291722
Molecular function	GO:0016671	oxidoreductase activity, acting on a sulfur group of donors, disulfide as acceptor	101017	21	9088	3	0.291722
Molecular function	GO:0016630	protochlorophyllide reductase activity	101017	21	9088	3	0.291722
Biological process	GO:0009073	aromatic amino acid family biosynthetic process	101017	70	9088	8	0.292882
Biological process	GO:0010492	maintenance of shoot apical meristem identity	101017	12	9088	2	0.294644
Biological process	GO:0006090	pyruvate metabolic process	101017	12	9088	2	0.294644
Biological process	GO:0045787	positive regulation of cell cycle	101017	12	9088	2	0.294644
Molecular function	GO:0004602	glutathione peroxidase activity	101017	12	9088	2	0.294644
Molecular function	GO:0047714	galactolipase activity	101017	12	9088	2	0.294644
Biological process	GO:0009555	pollen development	101017	194	9088	20	0.294914
Biological process	GO:0010039	response to iron ion	101017	31	9088	4	0.303144
Biological process	GO:0009736	cytokinin-activated signaling pathway	101017	51	9088	6	0.308622
Molecular function	GO:0016746	transferase activity, transferring acyl groups	101017	51	9088	6	0.308622
Biological process	GO:0007020	microtubule nucleation	101017	92	9088	10	0.313649
Biological process	GO:0019374	galactolipid metabolic process	101017	4	9088	1	0.314149
Biological process	GO:0010338	leaf formation	101017	4	9088	1	0.314149
Biological process	GO:0019287	isopentenyl diphosphate biosynthetic process, mevalonate pathway	101017	4	9088	1	0.314149
Biological process	GO:0045489	pectin biosynthetic process	101017	4	9088	1	0.314149
Biological process	GO:0006282	regulation of DNA repair	101017	4	9088	1	0.314149
Biological process	GO:0043562	cellular response to nitrogen levels	101017	4	9088	1	0.314149
Biological process	GO:0019674	NAD metabolic process	101017	4	9088	1	0.314149
Biological process	GO:0030041	actin filament polymerization	101017	4	9088	1	0.314149
Biological process	GO:0010438	cellular response to sulfur starvation	101017	4	9088	1	0.314149
Biological process	GO:0048317	seed morphogenesis	101017	4	9088	1	0.314149
Biological process	GO:0009590	detection of gravity	101017	4	9088	1	0.314149
Biological process	GO:0009660	amyloplast organization	101017	4	9088	1	0.314149
Biological process	GO:0006751	glutathione catabolic process	101017	4	9088	1	0.314149
Biological process	GO:0010239	chloroplast mRNA processing	101017	4	9088	1	0.314149
Biological process	GO:1901348	positive regulation of secondary cell wall biogenesis	101017	4	9088	1	0.314149
Biological process	GO:0032527	protein exit from endoplasmic reticulum	101017	4	9088	1	0.314149
Biological process	GO:0046901	tetrahydrofolylpolyglutamate biosynthetic process	101017	4	9088	1	0.314149
Biological process	GO:0051211	anisotropic cell growth	101017	4	9088	1	0.314149
Biological process	GO:0048766	root hair initiation	101017	4	9088	1	0.314149
Biological process	GO:0090421	embryonic meristem initiation	101017	4	9088	1	0.314149
Biological process	GO:0006434	seryl-tRNA aminoacylation	101017	4	9088	1	0.314149
Biological process	GO:0046443	FAD metabolic process	101017	4	9088	1	0.314149
Biological process	GO:0048446	petal morphogenesis	101017	4	9088	1	0.314149
Biological process	GO:1901259	chloroplast rRNA processing	101017	4	9088	1	0.314149
Biological process	GO:0080141	regulation of jasmonic acid biosynthetic process	101017	4	9088	1	0.314149
Biological process	GO:0046677	response to antibiotic	101017	4	9088	1	0.314149
Biological process	GO:0016048	detection of temperature stimulus	101017	4	9088	1	0.314149
Biological process	GO:0000719	photoreactive repair	101017	4	9088	1	0.314149
Biological process	GO:0010364	regulation of ethylene biosynthetic process	101017	4	9088	1	0.314149
Biological process	GO:0010047	fruit dehiscence	101017	4	9088	1	0.314149
Biological process	GO:0014070	response to organic cyclic compound	101017	4	9088	1	0.314149
Biological process	GO:0010288	response to lead ion	101017	4	9088	1	0.314149
Biological process	GO:0048280	vesicle fusion with Golgi apparatus	101017	4	9088	1	0.314149
Biological process	GO:0010321	regulation of vegetative phase change	101017	4	9088	1	0.314149
Biological process	GO:0080168	abscisic acid transport	101017	4	9088	1	0.314149
Biological process	GO:0006425	glutaminyl-tRNA aminoacylation	101017	4	9088	1	0.314149
Biological process	GO:0006476	protein deacetylation	101017	4	9088	1	0.314149
Biological process	GO:0015940	pantothenate biosynthetic process	101017	4	9088	1	0.314149
Molecular function	GO:0016620	oxidoreductase activity, acting on the aldehyde or oxo group of donors, NAD or NADP as acceptor	101017	4	9088	1	0.314149
Molecular function	GO:0004090	carbonyl reductase (NADPH) activity	101017	4	9088	1	0.314149
Molecular function	GO:0017069	snRNA binding	101017	4	9088	1	0.314149
Molecular function	GO:0052617	ent-kaur-16-en-19-al oxidase activity	101017	4	9088	1	0.314149
Molecular function	GO:0052615	ent-kaurene oxidase activity	101017	4	9088	1	0.314149
Molecular function	GO:0051213	dioxygenase activity	101017	4	9088	1	0.314149
Molecular function	GO:0016851	magnesium chelatase activity	101017	4	9088	1	0.314149
Molecular function	GO:0010484	H3 histone acetyltransferase activity	101017	4	9088	1	0.314149
Molecular function	GO:0031957	very long-chain fatty acid-CoA ligase activity	101017	4	9088	1	0.314149
Molecular function	GO:0030623	U5 snRNA binding	101017	4	9088	1	0.314149
Molecular function	GO:0047769	arogenate dehydratase activity	101017	4	9088	1	0.314149
Molecular function	GO:0042132	fructose 1,6-bisphosphate 1-phosphatase activity	101017	4	9088	1	0.314149
Molecular function	GO:0043141	ATP-dependent 5'-3' DNA helicase activity	101017	4	9088	1	0.314149
Molecular function	GO:0004070	aspartate carbamoyltransferase activity	101017	4	9088	1	0.314149
Molecular function	GO:0015121	phosphoenolpyruvate:phosphate antiporter activity	101017	4	9088	1	0.314149
Molecular function	GO:0004609	phosphatidylserine decarboxylase activity	101017	4	9088	1	0.314149
Molecular function	GO:0008703	5-amino-6-(5-phosphoribosylamino)uracil reductase activity	101017	4	9088	1	0.314149
Molecular function	GO:0015434	cadmium-transporting ATPase activity	101017	4	9088	1	0.314149
Molecular function	GO:0008429	phosphatidylethanolamine binding	101017	4	9088	1	0.314149
Molecular function	GO:0003747	translation release factor activity	101017	4	9088	1	0.314149
Molecular function	GO:0004514	nicotinate-nucleotide diphosphorylase (carboxylating) activity	101017	4	9088	1	0.314149
Molecular function	GO:0004828	serine-tRNA ligase activity	101017	4	9088	1	0.314149
Molecular function	GO:0042578	phosphoric ester hydrolase activity	101017	4	9088	1	0.314149
Molecular function	GO:0018812	3-hydroxyacyl-CoA dehydratase activity	101017	4	9088	1	0.314149
Molecular function	GO:0008020	G-protein coupled photoreceptor activity	101017	4	9088	1	0.314149
Molecular function	GO:0003730	mRNA 3'-UTR binding	101017	4	9088	1	0.314149
Molecular function	GO:0004326	tetrahydrofolylpolyglutamate synthase activity	101017	4	9088	1	0.314149
Molecular function	GO:0047513	1,2-alpha-L-fucosidase activity	101017	4	9088	1	0.314149
Molecular function	GO:0047066	phospholipid-hydroperoxide glutathione peroxidase activity	101017	4	9088	1	0.314149
Molecular function	GO:0030619	U1 snRNA binding	101017	4	9088	1	0.314149
Molecular function	GO:0004149	dihydrolipoyllysine-residue succinyltransferase activity	101017	4	9088	1	0.314149
Molecular function	GO:0017070	U6 snRNA binding	101017	4	9088	1	0.314149
Molecular function	GO:0010945	CoA pyrophosphatase activity	101017	4	9088	1	0.314149
Molecular function	GO:0008265	Mo-molybdopterin cofactor sulfurase activity	101017	4	9088	1	0.314149
Molecular function	GO:0004303	estradiol 17-beta-dehydrogenase activity	101017	4	9088	1	0.314149
Molecular function	GO:0070011	peptidase activity, acting on L-amino acid peptides	101017	4	9088	1	0.314149
Molecular function	GO:0052616	ent-kaur-16-en-19-ol oxidase activity	101017	4	9088	1	0.314149
Molecular function	GO:0004421	hydroxymethylglutaryl-CoA synthase activity	101017	4	9088	1	0.314149
Molecular function	GO:0004581	dolichyl-phosphate beta-glucosyltransferase activity	101017	4	9088	1	0.314149
Molecular function	GO:0050221	prostaglandin-E2 9-reductase activity	101017	4	9088	1	0.314149
Molecular function	GO:0004571	mannosyl-oligosaccharide 1,2-alpha-mannosidase activity	101017	4	9088	1	0.314149
Molecular function	GO:0010241	ent-kaurene oxidation to kaurenoic acid	101017	4	9088	1	0.314149
Molecular function	GO:0030620	U2 snRNA binding	101017	4	9088	1	0.314149
Biological process	GO:0010090	trichome morphogenesis	101017	207	9088	21	0.314727
Biological process	GO:0033043	regulation of organelle organization	101017	22	9088	3	0.317225
Molecular function	GO:0004521	endoribonuclease activity	101017	22	9088	3	0.317225
Biological process	GO:0051604	protein maturation	101017	62	9088	7	0.32286
Biological process	GO:0006782	protoporphyrinogen IX biosynthetic process	101017	13	9088	2	0.329079
Biological process	GO:0072593	reactive oxygen species metabolic process	101017	13	9088	2	0.329079
Biological process	GO:0046939	nucleotide phosphorylation	101017	13	9088	2	0.329079
Biological process	GO:0016441	posttranscriptional gene silencing	101017	13	9088	2	0.329079
Biological process	GO:0008202	steroid metabolic process	101017	13	9088	2	0.329079
Biological process	GO:0009957	epidermal cell fate specification	101017	13	9088	2	0.329079
Molecular function	GO:0002161	aminoacyl-tRNA editing activity	101017	13	9088	2	0.329079
Molecular function	GO:0050378	UDP-glucuronate 4-epimerase activity	101017	13	9088	2	0.329079
Molecular function	GO:0008324	cation transmembrane transporter activity	101017	13	9088	2	0.329079
Molecular function	GO:0004622	lysophospholipase activity	101017	13	9088	2	0.329079
Biological process	GO:0048519	negative regulation of biological process	101017	63	9088	7	0.337808
Biological process	GO:0009553	embryo sac development	101017	63	9088	7	0.337808
Biological process	GO:0019375	galactolipid biosynthetic process	101017	94	9088	10	0.337875
Biological process	GO:0009414	response to water deprivation	101017	349	9088	34	0.338959
Biological process	GO:0042991	transcription factor import into nucleus	101017	23	9088	3	0.342754
Biological process	GO:0010035	response to inorganic substance	101017	23	9088	3	0.342754
Molecular function	GO:0004197	cysteine-type endopeptidase activity	101017	23	9088	3	0.342754
Biological process	GO:0006662	glycerol ether metabolic process	101017	43	9088	5	0.344094
Biological process	GO:0048441	petal development	101017	33	9088	4	0.34528
Biological process	GO:0010167	response to nitrate	101017	137	9088	14	0.349554
Biological process	GO:0000398	mRNA splicing, via spliceosome	101017	96	9088	10	0.362413
Biological process	GO:0040029	regulation of gene expression, epigenetic	101017	44	9088	5	0.362505
Biological process	GO:0009816	defense response to bacterium, incompatible interaction	101017	44	9088	5	0.362505
Biological process	GO:0010030	positive regulation of seed germination	101017	14	9088	2	0.363028
Biological process	GO:0010102	lateral root morphogenesis	101017	14	9088	2	0.363028
Biological process	GO:0006450	regulation of translational fidelity	101017	14	9088	2	0.363028
Biological process	GO:0010187	negative regulation of seed germination	101017	14	9088	2	0.363028
Molecular function	GO:0004579	dolichyl-diphosphooligosaccharide-protein glycotransferase activity	101017	14	9088	2	0.363028
Molecular function	GO:0004221	ubiquitin thiolesterase activity	101017	34	9088	4	0.366414
Biological process	GO:0001666	response to hypoxia	101017	65	9088	7	0.367941
Biological process	GO:0048468	cell development	101017	24	9088	3	0.3682
Biological process	GO:0009791	post-embryonic development	101017	139	9088	14	0.369995
Biological process	GO:0010332	response to gamma radiation	101017	97	9088	10	0.374766
Biological process	GO:0006626	protein targeting to mitochondrion	101017	97	9088	10	0.374766
Biological process	GO:0006430	lysyl-tRNA aminoacylation	101017	5	9088	1	0.375854
Biological process	GO:0006750	glutathione biosynthetic process	101017	5	9088	1	0.375854
Biological process	GO:0042435	indole-containing compound biosynthetic process	101017	5	9088	1	0.375854
Biological process	GO:0009303	rRNA transcription	101017	5	9088	1	0.375854
Biological process	GO:0035195	gene silencing by miRNA	101017	5	9088	1	0.375854
Biological process	GO:0032776	DNA methylation on cytosine	101017	5	9088	1	0.375854
Biological process	GO:0010450	inflorescence meristem growth	101017	5	9088	1	0.375854
Biological process	GO:0009311	oligosaccharide metabolic process	101017	5	9088	1	0.375854
Biological process	GO:0006491	N-glycan processing	101017	5	9088	1	0.375854
Biological process	GO:0019222	regulation of metabolic process	101017	5	9088	1	0.375854
Biological process	GO:0006402	mRNA catabolic process	101017	5	9088	1	0.375854
Biological process	GO:0030865	cortical cytoskeleton organization	101017	5	9088	1	0.375854
Biological process	GO:0080036	regulation of cytokinin-activated signaling pathway	101017	5	9088	1	0.375854
Biological process	GO:0044085	cellular component biogenesis	101017	5	9088	1	0.375854
Biological process	GO:0045739	positive regulation of DNA repair	101017	5	9088	1	0.375854
Biological process	GO:0080024	indolebutyric acid metabolic process	101017	5	9088	1	0.375854
Biological process	GO:0010078	maintenance of root meristem identity	101017	5	9088	1	0.375854
Biological process	GO:0006624	vacuolar protein processing	101017	5	9088	1	0.375854
Biological process	GO:0030307	positive regulation of cell growth	101017	5	9088	1	0.375854
Biological process	GO:0006571	tyrosine biosynthetic process	101017	5	9088	1	0.375854
Biological process	GO:0019427	acetyl-CoA biosynthetic process from acetate	101017	5	9088	1	0.375854
Biological process	GO:0010188	response to microbial phytotoxin	101017	5	9088	1	0.375854
Biological process	GO:0048497	maintenance of floral organ identity	101017	5	9088	1	0.375854
Biological process	GO:0010094	specification of carpel identity	101017	5	9088	1	0.375854
Biological process	GO:0046417	chorismate metabolic process	101017	5	9088	1	0.375854
Biological process	GO:0006805	xenobiotic metabolic process	101017	5	9088	1	0.375854
Biological process	GO:0008285	negative regulation of cell proliferation	101017	5	9088	1	0.375854
Molecular function	GO:0047085	hydroxyphenylacetonitrile 2-monooxygenase activity	101017	5	9088	1	0.375854
Molecular function	GO:0005261	cation channel activity	101017	5	9088	1	0.375854
Molecular function	GO:0048487	beta-tubulin binding	101017	5	9088	1	0.375854
Molecular function	GO:0050616	secologanin synthase activity	101017	5	9088	1	0.375854
Molecular function	GO:0031683	G-protein beta/gamma-subunit complex binding	101017	5	9088	1	0.375854
Molecular function	GO:0050592	4-hydroxyphenylacetaldehyde oxime monooxygenase activity	101017	5	9088	1	0.375854
Molecular function	GO:0080083	beta-gentiobiose beta-glucosidase activity	101017	5	9088	1	0.375854
Molecular function	GO:0004664	prephenate dehydratase activity	101017	5	9088	1	0.375854
Molecular function	GO:0005432	calcium:sodium antiporter activity	101017	5	9088	1	0.375854
Molecular function	GO:0005047	signal recognition particle binding	101017	5	9088	1	0.375854
Molecular function	GO:0046429	4-hydroxy-3-methylbut-2-en-1-yl diphosphate synthase activity	101017	5	9088	1	0.375854
Molecular function	GO:0080079	cellobiose glucosidase activity	101017	5	9088	1	0.375854
Molecular function	GO:0005096	GTPase activator activity	101017	5	9088	1	0.375854
Molecular function	GO:0004824	lysine-tRNA ligase activity	101017	5	9088	1	0.375854
Molecular function	GO:0004742	dihydrolipoyllysine-residue acetyltransferase activity	101017	5	9088	1	0.375854
Molecular function	GO:0004645	phosphorylase activity	101017	5	9088	1	0.375854
Molecular function	GO:0000149	SNARE binding	101017	5	9088	1	0.375854
Molecular function	GO:0004096	catalase activity	101017	5	9088	1	0.375854
Molecular function	GO:0045309	protein phosphorylated amino acid binding	101017	5	9088	1	0.375854
Molecular function	GO:0004748	ribonucleoside-diphosphate reductase activity, thioredoxin disulfide as acceptor	101017	5	9088	1	0.375854
Molecular function	GO:0015116	sulfate transmembrane transporter activity	101017	5	9088	1	0.375854
Molecular function	GO:0008898	homocysteine S-methyltransferase activity	101017	5	9088	1	0.375854
Biological process	GO:0009863	salicylic acid mediated signaling pathway	101017	98	9088	10	0.387158
Biological process	GO:0000413	protein peptidyl-prolyl isomerization	101017	56	9088	6	0.390905
Biological process	GO:0006334	nucleosome assembly	101017	56	9088	6	0.390905
Biological process	GO:0009908	flower development	101017	109	9088	11	0.391446
Biological process	GO:0009934	regulation of meristem structural organization	101017	25	9088	3	0.393462
Molecular function	GO:0008422	beta-glucosidase activity	101017	25	9088	3	0.393462
Biological process	GO:0006002	fructose 6-phosphate metabolic process	101017	15	9088	2	0.396298
Biological process	GO:0031507	heterochromatin assembly	101017	15	9088	2	0.396298
Biological process	GO:0009954	proximal/distal pattern formation	101017	15	9088	2	0.396298
Biological process	GO:0019408	dolichol biosynthetic process	101017	15	9088	2	0.396298
Molecular function	GO:0003918	DNA topoisomerase type II (ATP-hydrolyzing) activity	101017	15	9088	2	0.396298
Molecular function	GO:0009927	histidine phosphotransfer kinase activity	101017	15	9088	2	0.396298
Biological process	GO:0015995	chlorophyll biosynthetic process	101017	153	9088	15	0.403327
Biological process	GO:0006470	protein dephosphorylation	101017	78	9088	8	0.40387
Biological process	GO:0010155	regulation of proton transport	101017	78	9088	8	0.40387
Molecular function	GO:0003755	peptidyl-prolyl cis-trans isomerase activity	101017	57	9088	6	0.407446
Molecular function	GO:0004402	histone acetyltransferase activity	101017	36	9088	4	0.408504
Biological process	GO:0042542	response to hydrogen peroxide	101017	186	9088	18	0.408994
Biological process	GO:0010162	seed dormancy process	101017	143	9088	14	0.411301
Biological process	GO:0042732	D-xylose metabolic process	101017	47	9088	5	0.417692
Biological process	GO:0043247	telomere maintenance in response to DNA damage	101017	79	9088	8	0.417924
Biological process	GO:0032204	regulation of telomere maintenance	101017	79	9088	8	0.417924
Biological process	GO:0009788	negative regulation of abscisic acid-activated signaling pathway	101017	26	9088	3	0.41845
Molecular function	GO:0004180	carboxypeptidase activity	101017	26	9088	3	0.41845
Biological process	GO:0006499	N-terminal protein myristoylation	101017	133	9088	13	0.419786
Biological process	GO:0035556	intracellular signal transduction	101017	144	9088	14	0.421673
Molecular function	GO:0042802	identical protein binding	101017	144	9088	14	0.421673
Biological process	GO:0009742	brassinosteroid mediated signaling pathway	101017	58	9088	6	0.423947
Biological process	GO:0009690	cytokinin metabolic process	101017	16	9088	2	0.428739
Biological process	GO:0009785	blue light signaling pathway	101017	16	9088	2	0.428739
Biological process	GO:0042761	very long-chain fatty acid biosynthetic process	101017	16	9088	2	0.428739
Molecular function	GO:0008408	3'-5' exonuclease activity	101017	16	9088	2	0.428739
Molecular function	GO:0015271	outward rectifier potassium channel activity	101017	16	9088	2	0.428739
Biological process	GO:0046520	sphingoid biosynthetic process	101017	37	9088	4	0.429349
Biological process	GO:0006996	organelle organization	101017	37	9088	4	0.429349
Molecular function	GO:0016798	hydrolase activity, acting on glycosyl bonds	101017	37	9088	4	0.429349
Molecular function	GO:0004806	triglyceride lipase activity	101017	37	9088	4	0.429349
Biological process	GO:0048508	embryonic meristem development	101017	6	9088	1	0.432008
Biological process	GO:0071722	detoxification of arsenic-containing substance	101017	6	9088	1	0.432008
Biological process	GO:0015786	UDP-glucose transport	101017	6	9088	1	0.432008
Biological process	GO:0035265	organ growth	101017	6	9088	1	0.432008
Biological process	GO:0051762	sesquiterpene biosynthetic process	101017	6	9088	1	0.432008
Biological process	GO:0080029	cellular response to boron-containing substance levels	101017	6	9088	1	0.432008
Biological process	GO:0033500	carbohydrate homeostasis	101017	6	9088	1	0.432008
Biological process	GO:0010686	tetracyclic triterpenoid biosynthetic process	101017	6	9088	1	0.432008
Biological process	GO:0007231	osmosensory signaling pathway	101017	6	9088	1	0.432008
Biological process	GO:0035435	phosphate ion transmembrane transport	101017	6	9088	1	0.432008
Biological process	GO:0010148	transpiration	101017	6	9088	1	0.432008
Biological process	GO:0006104	succinyl-CoA metabolic process	101017	6	9088	1	0.432008
Biological process	GO:0009395	phospholipid catabolic process	101017	6	9088	1	0.432008
Biological process	GO:0046474	glycerophospholipid biosynthetic process	101017	6	9088	1	0.432008
Biological process	GO:0006428	isoleucyl-tRNA aminoacylation	101017	6	9088	1	0.432008
Biological process	GO:0010268	brassinosteroid homeostasis	101017	6	9088	1	0.432008
Biological process	GO:0071456	cellular response to hypoxia	101017	6	9088	1	0.432008
Biological process	GO:0010555	response to mannitol	101017	6	9088	1	0.432008
Biological process	GO:0005513	detection of calcium ion	101017	6	9088	1	0.432008
Biological process	GO:0009971	anastral spindle assembly involved in male meiosis	101017	6	9088	1	0.432008
Biological process	GO:0070932	histone H3 deacetylation	101017	6	9088	1	0.432008
Biological process	GO:0070933	histone H4 deacetylation	101017	6	9088	1	0.432008
Biological process	GO:0052325	cell wall pectin biosynthetic process	101017	6	9088	1	0.432008
Biological process	GO:0007094	mitotic spindle assembly checkpoint	101017	6	9088	1	0.432008
Biological process	GO:0001887	selenium compound metabolic process	101017	6	9088	1	0.432008
Biological process	GO:0044211	CTP salvage	101017	6	9088	1	0.432008
Molecular function	GO:0017108	5'-flap endonuclease activity	101017	6	9088	1	0.432008
Molecular function	GO:0004822	isoleucine-tRNA ligase activity	101017	6	9088	1	0.432008
Molecular function	GO:0015276	ligand-gated ion channel activity	101017	6	9088	1	0.432008
Molecular function	GO:0005460	UDP-glucose transmembrane transporter activity	101017	6	9088	1	0.432008
Molecular function	GO:0032041	NAD-dependent histone deacetylase activity (H3-K14 specific)	101017	6	9088	1	0.432008
Molecular function	GO:0046970	NAD-dependent histone deacetylase activity (H4-K16 specific)	101017	6	9088	1	0.432008
Molecular function	GO:0043140	ATP-dependent 3'-5' DNA helicase activity	101017	6	9088	1	0.432008
Molecular function	GO:0047763	caffeate O-methyltransferase activity	101017	6	9088	1	0.432008
Molecular function	GO:0008253	5'-nucleotidase activity	101017	6	9088	1	0.432008
Molecular function	GO:0003950	NAD+ ADP-ribosyltransferase activity	101017	6	9088	1	0.432008
Molecular function	GO:0004165	dodecenoyl-CoA delta-isomerase activity	101017	6	9088	1	0.432008
Molecular function	GO:0004048	anthranilate phosphoribosyltransferase activity	101017	6	9088	1	0.432008
Molecular function	GO:0016818	hydrolase activity, acting on acid anhydrides, in phosphorus-containing anhydrides	101017	6	9088	1	0.432008
Molecular function	GO:0015415	phosphate ion transmembrane-transporting ATPase activity	101017	6	9088	1	0.432008
Molecular function	GO:0004540	ribonuclease activity	101017	6	9088	1	0.432008
Molecular function	GO:0003988	acetyl-CoA C-acyltransferase activity	101017	6	9088	1	0.432008
Molecular function	GO:0016538	cyclin-dependent protein serine/threonine kinase regulator activity	101017	6	9088	1	0.432008
Molecular function	GO:0097372	NAD-dependent histone deacetylase activity (H3-K18 specific)	101017	6	9088	1	0.432008
Molecular function	GO:0080139	borate efflux transmembrane transporter activity	101017	6	9088	1	0.432008
Molecular function	GO:0008526	phosphatidylinositol transporter activity	101017	6	9088	1	0.432008
Molecular function	GO:0046969	NAD-dependent histone deacetylase activity (H3-K9 specific)	101017	6	9088	1	0.432008
Molecular function	GO:0005347	ATP transmembrane transporter activity	101017	6	9088	1	0.432008
Biological process	GO:0048513	organ development	101017	102	9088	10	0.436855
Biological process	GO:0010075	regulation of meristem growth	101017	233	9088	22	0.438769
Biological process	GO:0006139	nucleobase-containing compound metabolic process	101017	59	9088	6	0.44038
Biological process	GO:0009451	RNA modification	101017	27	9088	3	0.443086
Biological process	GO:0006289	nucleotide-excision repair	101017	27	9088	3	0.443086
Biological process	GO:1901564	organonitrogen compound metabolic process	101017	27	9088	3	0.443086
Molecular function	GO:0043424	protein histidine kinase binding	101017	27	9088	3	0.443086
Molecular function	GO:0005524	ATP binding	101017	2785	9088	253	0.44461
Biological process	GO:0048367	shoot system development	101017	81	9088	8	0.445952
Biological process	GO:0000271	polysaccharide biosynthetic process	101017	92	9088	9	0.447796
Biological process	GO:0006813	potassium ion transport	101017	38	9088	4	0.449992
Molecular function	GO:0008447	L-ascorbate oxidase activity	101017	38	9088	4	0.449992
Biological process	GO:0007131	reciprocal meiotic recombination	101017	169	9088	16	0.45375
Biological process	GO:0043248	proteasome assembly	101017	49	9088	5	0.454061
Biological process	GO:0006812	cation transport	101017	60	9088	6	0.456719
Biological process	GO:0010564	regulation of cell cycle process	101017	71	9088	7	0.458564
Biological process	GO:0048869	cellular developmental process	101017	17	9088	2	0.46023
Biological process	GO:0048229	gametophyte development	101017	17	9088	2	0.46023
Biological process	GO:0010082	regulation of root meristem growth	101017	17	9088	2	0.46023
Biological process	GO:0044265	cellular macromolecule catabolic process	101017	17	9088	2	0.46023
Molecular function	GO:0033809	anthocyanin 6''-O-malonyltransferase activity	101017	17	9088	2	0.46023
Molecular function	GO:0003682	chromatin binding	101017	137	9088	13	0.462898
Biological process	GO:0048193	Golgi vesicle transport	101017	203	9088	19	0.463481
Biological process	GO:0009644	response to high light intensity	101017	203	9088	19	0.463481
Biological process	GO:0051302	regulation of cell division	101017	39	9088	4	0.470388
Biological process	GO:0006904	vesicle docking involved in exocytosis	101017	39	9088	4	0.470388
Biological process	GO:0007129	synapsis	101017	94	9088	9	0.473899
Biological process	GO:0010071	root meristem specification	101017	7	9088	1	0.483111
Biological process	GO:0030029	actin filament-based process	101017	7	9088	1	0.483111
Biological process	GO:0046283	anthocyanin-containing compound metabolic process	101017	7	9088	1	0.483111
Biological process	GO:0048564	photosystem I assembly	101017	7	9088	1	0.483111
Biological process	GO:0010054	trichoblast differentiation	101017	7	9088	1	0.483111
Biological process	GO:0006555	methionine metabolic process	101017	7	9088	1	0.483111
Biological process	GO:0043547	positive regulation of GTPase activity	101017	7	9088	1	0.483111
Biological process	GO:0044206	UMP salvage	101017	7	9088	1	0.483111
Biological process	GO:0010480	microsporocyte differentiation	101017	7	9088	1	0.483111
Biological process	GO:0010107	potassium ion import	101017	7	9088	1	0.483111
Biological process	GO:0048444	floral organ morphogenesis	101017	7	9088	1	0.483111
Biological process	GO:0006471	protein ADP-ribosylation	101017	7	9088	1	0.483111
Biological process	GO:0055047	generative cell mitosis	101017	7	9088	1	0.483111
Biological process	GO:0015714	phosphoenolpyruvate transport	101017	7	9088	1	0.483111
Biological process	GO:0040014	regulation of multicellular organism growth	101017	7	9088	1	0.483111
Biological process	GO:0007076	mitotic chromosome condensation	101017	7	9088	1	0.483111
Biological process	GO:0044711	single-organism biosynthetic process	101017	7	9088	1	0.483111
Biological process	GO:0010086	embryonic root morphogenesis	101017	7	9088	1	0.483111
Molecular function	GO:0004702	receptor signaling protein serine/threonine kinase activity	101017	7	9088	1	0.483111
Molecular function	GO:0004819	glutamine-tRNA ligase activity	101017	7	9088	1	0.483111
Molecular function	GO:0008891	glycolate oxidase activity	101017	7	9088	1	0.483111
Molecular function	GO:0050734	hydroxycinnamoyltransferase activity	101017	7	9088	1	0.483111
Molecular function	GO:0070403	NAD+ binding	101017	7	9088	1	0.483111
Molecular function	GO:0003846	2-acylglycerol O-acyltransferase activity	101017	7	9088	1	0.483111
Molecular function	GO:0004845	uracil phosphoribosyltransferase activity	101017	7	9088	1	0.483111
Molecular function	GO:0004335	galactokinase activity	101017	7	9088	1	0.483111
Molecular function	GO:0005094	Rho GDP-dissociation inhibitor activity	101017	7	9088	1	0.483111
Molecular function	GO:0080116	glucuronoxylan glucuronosyltransferase activity	101017	7	9088	1	0.483111
Molecular function	GO:0003796	lysozyme activity	101017	7	9088	1	0.483111
Molecular function	GO:0004809	tRNA (guanine-N2-)-methyltransferase activity	101017	7	9088	1	0.483111
Molecular function	GO:0004353	glutamate dehydrogenase [NAD(P)+] activity	101017	7	9088	1	0.483111
Molecular function	GO:0003896	DNA primase activity	101017	7	9088	1	0.483111
Molecular function	GO:0008692	3-hydroxybutyryl-CoA epimerase activity	101017	7	9088	1	0.483111
Molecular function	GO:0004703	G-protein coupled receptor kinase activity	101017	7	9088	1	0.483111
Molecular function	GO:0010334	sesquiterpene synthase activity	101017	7	9088	1	0.483111
Molecular function	GO:0004888	transmembrane signaling receptor activity	101017	7	9088	1	0.483111
Molecular function	GO:0008022	protein C-terminus binding	101017	7	9088	1	0.483111
Molecular function	GO:0042300	beta-amyrin synthase activity	101017	7	9088	1	0.483111
Biological process	GO:0045010	actin nucleation	101017	150	9088	14	0.483738
Biological process	GO:0007169	transmembrane receptor protein tyrosine kinase signaling pathway	101017	139	9088	13	0.484318
Biological process	GO:0007275	multicellular organismal development	101017	117	9088	11	0.485539
Molecular function	GO:0004871	signal transducer activity	101017	106	9088	10	0.486184
Molecular function	GO:0008536	Ran GTPase binding	101017	62	9088	6	0.489021
Biological process	GO:0048827	phyllome development	101017	51	9088	5	0.489776
Biological process	GO:0044281	small molecule metabolic process	101017	40	9088	4	0.490496
Biological process	GO:0090305	nucleic acid phosphodiester bond hydrolysis	101017	40	9088	4	0.490496
Biological process	GO:0006400	tRNA modification	101017	18	9088	2	0.490678
Biological process	GO:0010215	cellulose microfibril organization	101017	18	9088	2	0.490678
Biological process	GO:0007186	G-protein coupled receptor signaling pathway	101017	18	9088	2	0.490678
Biological process	GO:0019853	L-ascorbic acid biosynthetic process	101017	18	9088	2	0.490678
Molecular function	GO:0016174	NAD(P)H oxidase activity	101017	18	9088	2	0.490678
Molecular function	GO:0010385	double-stranded methylated DNA binding	101017	18	9088	2	0.490678
Molecular function	GO:0046873	metal ion transmembrane transporter activity	101017	18	9088	2	0.490678
Biological process	GO:0050794	regulation of cellular process	101017	184	9088	17	0.491387
Biological process	GO:0009744	response to sucrose	101017	162	9088	15	0.493074
Biological process	GO:0045132	meiotic chromosome segregation	101017	118	9088	11	0.497144
Molecular function	GO:0008233	peptidase activity	101017	118	9088	11	0.497144
Molecular function	GO:0019825	oxygen binding	101017	85	9088	8	0.501237
Molecular function	GO:0008168	methyltransferase activity	101017	163	9088	15	0.502933
Biological process	GO:0009658	chloroplast organization	101017	130	9088	12	0.507054
Molecular function	GO:0016597	amino acid binding	101017	52	9088	5	0.507314
Biological process	GO:0016114	terpenoid biosynthetic process	101017	41	9088	4	0.510279
Biological process	GO:0016558	protein import into peroxisome matrix	101017	108	9088	10	0.510485
Biological process	GO:0000186	activation of MAPKK activity	101017	97	9088	9	0.512507
Molecular function	GO:0004709	MAP kinase kinase kinase activity	101017	97	9088	9	0.512507
Biological process	GO:0009691	cytokinin biosynthetic process	101017	30	9088	3	0.514222
Biological process	GO:0009718	anthocyanin-containing compound biosynthetic process	101017	30	9088	3	0.514222
Biological process	GO:0016311	dephosphorylation	101017	30	9088	3	0.514222
Biological process	GO:0008610	lipid biosynthetic process	101017	30	9088	3	0.514222
Biological process	GO:0042221	response to chemical	101017	19	9088	2	0.520018
Biological process	GO:0090332	stomatal closure	101017	19	9088	2	0.520018
Biological process	GO:0009688	abscisic acid biosynthetic process	101017	19	9088	2	0.520018
Biological process	GO:0006949	syncytium formation	101017	19	9088	2	0.520018
Molecular function	GO:0050321	tau-protein kinase activity	101017	19	9088	2	0.520018
Biological process	GO:0048440	carpel development	101017	64	9088	6	0.520671
Biological process	GO:0034976	response to endoplasmic reticulum stress	101017	165	9088	15	0.522513
Biological process	GO:0016123	xanthophyll biosynthetic process	101017	8	9088	1	0.529616
Biological process	GO:0009647	skotomorphogenesis	101017	8	9088	1	0.529616
Biological process	GO:0048658	anther wall tapetum development	101017	8	9088	1	0.529616
Biological process	GO:0043044	ATP-dependent chromatin remodeling	101017	8	9088	1	0.529616
Biological process	GO:0032922	circadian regulation of gene expression	101017	8	9088	1	0.529616
Biological process	GO:0016973	poly(A)+ mRNA export from nucleus	101017	8	9088	1	0.529616
Biological process	GO:0051085	chaperone mediated protein folding requiring cofactor	101017	8	9088	1	0.529616
Biological process	GO:0006207	'de novo' pyrimidine nucleobase biosynthetic process	101017	8	9088	1	0.529616
Biological process	GO:0000187	activation of MAPK activity	101017	8	9088	1	0.529616
Biological process	GO:0042147	retrograde transport, endosome to Golgi	101017	8	9088	1	0.529616
Biological process	GO:1901566	organonitrogen compound biosynthetic process	101017	8	9088	1	0.529616
Biological process	GO:0019752	carboxylic acid metabolic process	101017	8	9088	1	0.529616
Biological process	GO:0046473	phosphatidic acid metabolic process	101017	8	9088	1	0.529616
Biological process	GO:0048578	positive regulation of long-day photoperiodism, flowering	101017	8	9088	1	0.529616
Biological process	GO:0006269	DNA replication, synthesis of RNA primer	101017	8	9088	1	0.529616
Biological process	GO:0046394	carboxylic acid biosynthetic process	101017	8	9088	1	0.529616
Biological process	GO:0000184	nuclear-transcribed mRNA catabolic process, nonsense-mediated decay	101017	8	9088	1	0.529616
Biological process	GO:0000105	histidine biosynthetic process	101017	8	9088	1	0.529616
Biological process	GO:0080156	mitochondrial mRNA modification	101017	8	9088	1	0.529616
Biological process	GO:0006552	leucine catabolic process	101017	8	9088	1	0.529616
Biological process	GO:0045017	glycerolipid biosynthetic process	101017	8	9088	1	0.529616
Biological process	GO:0009704	de-etiolation	101017	8	9088	1	0.529616
Biological process	GO:0000188	inactivation of MAPK activity	101017	8	9088	1	0.529616
Biological process	GO:0006435	threonyl-tRNA aminoacylation	101017	8	9088	1	0.529616
Biological process	GO:0034599	cellular response to oxidative stress	101017	8	9088	1	0.529616
Biological process	GO:0009267	cellular response to starvation	101017	8	9088	1	0.529616
Molecular function	GO:0004708	MAP kinase kinase activity	101017	8	9088	1	0.529616
Molecular function	GO:0004829	threonine-tRNA ligase activity	101017	8	9088	1	0.529616
Molecular function	GO:0015386	potassium:hydrogen antiporter activity	101017	8	9088	1	0.529616
Molecular function	GO:0016810	hydrolase activity, acting on carbon-nitrogen (but not peptide) bonds	101017	8	9088	1	0.529616
Molecular function	GO:0016655	oxidoreductase activity, acting on NAD(P)H, quinone or similar compound as acceptor	101017	8	9088	1	0.529616
Molecular function	GO:0043130	ubiquitin binding	101017	8	9088	1	0.529616
Molecular function	GO:0004965	G-protein coupled GABA receptor activity	101017	8	9088	1	0.529616
Molecular function	GO:0008381	mechanically-gated ion channel activity	101017	8	9088	1	0.529616
Molecular function	GO:0048037	cofactor binding	101017	8	9088	1	0.529616
Molecular function	GO:0002020	protease binding	101017	8	9088	1	0.529616
Molecular function	GO:0004022	alcohol dehydrogenase (NAD) activity	101017	8	9088	1	0.529616
Molecular function	GO:0004506	squalene monooxygenase activity	101017	8	9088	1	0.529616
Molecular function	GO:0035064	methylated histone residue binding	101017	8	9088	1	0.529616
Biological process	GO:0042752	regulation of circadian rhythm	101017	42	9088	4	0.529704
Biological process	GO:0009269	response to desiccation	101017	54	9088	5	0.541624
Biological process	GO:0045037	protein import into chloroplast stroma	101017	20	9088	2	0.548201
Biological process	GO:0006325	chromatin organization	101017	20	9088	2	0.548201
Molecular function	GO:0005528	FK506 binding	101017	20	9088	2	0.548201
Molecular function	GO:0005242	inward rectifier potassium channel activity	101017	20	9088	2	0.548201
Molecular function	GO:0000049	tRNA binding	101017	20	9088	2	0.548201
Molecular function	GO:0004715	non-membrane spanning protein tyrosine kinase activity	101017	100	9088	9	0.55018
Biological process	GO:0048443	stamen development	101017	123	9088	11	0.554009
Molecular function	GO:0043167	ion binding	101017	123	9088	11	0.554009
Biological process	GO:0008033	tRNA processing	101017	32	9088	3	0.558838
Biological process	GO:0048868	pollen tube development	101017	44	9088	4	0.567365
Molecular function	GO:0030599	pectinesterase activity	101017	44	9088	4	0.567365
Biological process	GO:0010587	miRNA catabolic process	101017	9	9088	1	0.571937
Biological process	GO:0010016	shoot system morphogenesis	101017	9	9088	1	0.571937
Biological process	GO:0042430	indole-containing compound metabolic process	101017	9	9088	1	0.571937
Biological process	GO:0030258	lipid modification	101017	9	9088	1	0.571937
Biological process	GO:0010375	stomatal complex patterning	101017	9	9088	1	0.571937
Biological process	GO:0006189	'de novo' IMP biosynthetic process	101017	9	9088	1	0.571937
Biological process	GO:0071369	cellular response to ethylene stimulus	101017	9	9088	1	0.571937
Biological process	GO:0009554	megasporogenesis	101017	9	9088	1	0.571937
Biological process	GO:0070646	protein modification by small protein removal	101017	9	9088	1	0.571937
Biological process	GO:0009308	amine metabolic process	101017	9	9088	1	0.571937
Biological process	GO:0030497	fatty acid elongation	101017	9	9088	1	0.571937
Biological process	GO:0006644	phospholipid metabolic process	101017	9	9088	1	0.571937
Biological process	GO:0044242	cellular lipid catabolic process	101017	9	9088	1	0.571937
Biological process	GO:0009959	negative gravitropism	101017	9	9088	1	0.571937
Molecular function	GO:0004032	alditol:NADP+ 1-oxidoreductase activity	101017	9	9088	1	0.571937
Molecular function	GO:0033926	glycopeptide alpha-N-acetylgalactosaminidase activity	101017	9	9088	1	0.571937
Molecular function	GO:0016756	glutathione gamma-glutamylcysteinyltransferase activity	101017	9	9088	1	0.571937
Molecular function	GO:0004623	phospholipase A2 activity	101017	9	9088	1	0.571937
Molecular function	GO:0008320	protein transmembrane transporter activity	101017	9	9088	1	0.571937
Molecular function	GO:0015408	ferric-transporting ATPase activity	101017	9	9088	1	0.571937
Molecular function	GO:0003916	DNA topoisomerase activity	101017	9	9088	1	0.571937
Molecular function	GO:0050521	alpha-glucan, water dikinase activity	101017	9	9088	1	0.571937
Molecular function	GO:0033549	MAP kinase phosphatase activity	101017	9	9088	1	0.571937
Molecular function	GO:0005217	intracellular ligand-gated ion channel activity	101017	9	9088	1	0.571937
Molecular function	GO:0046030	inositol trisphosphate phosphatase activity	101017	9	9088	1	0.571937
Biological process	GO:0042631	cellular response to water deprivation	101017	56	9088	5	0.574767
Biological process	GO:0045036	protein targeting to chloroplast	101017	56	9088	5	0.574767
Biological process	GO:0032851	positive regulation of Rab GTPase activity	101017	21	9088	2	0.575199
Biological process	GO:0009225	nucleotide-sugar metabolic process	101017	21	9088	2	0.575199
Biological process	GO:0042787	protein ubiquitination involved in ubiquitin-dependent protein catabolic process	101017	21	9088	2	0.575199
Biological process	GO:0010212	response to ionizing radiation	101017	21	9088	2	0.575199
Molecular function	GO:0004725	protein tyrosine phosphatase activity	101017	21	9088	2	0.575199
Molecular function	GO:0003724	RNA helicase activity	101017	21	9088	2	0.575199
Molecular function	GO:0005097	Rab GTPase activator activity	101017	21	9088	2	0.575199
Biological process	GO:0019344	cysteine biosynthetic process	101017	182	9088	16	0.576278
Molecular function	GO:0070330	aromatase activity	101017	33	9088	3	0.580194
Molecular function	GO:0008762	UDP-N-acetylmuramate dehydrogenase activity	101017	33	9088	3	0.580194
Biological process	GO:0010305	leaf vascular tissue pattern formation	101017	68	9088	6	0.58142
Biological process	GO:0006897	endocytosis	101017	45	9088	4	0.585553
Biological process	GO:0010583	response to cyclopentenone	101017	80	9088	7	0.587518
Biological process	GO:0010150	leaf senescence	101017	92	9088	8	0.593181
Biological process	GO:0009845	seed germination	101017	161	9088	14	0.593183
Biological process	GO:0006310	DNA recombination	101017	161	9088	14	0.593183
Biological process	GO:0009741	response to brassinosteroid	101017	69	9088	6	0.595984
Biological process	GO:0051510	regulation of unidimensional cell growth	101017	69	9088	6	0.595984
Biological process	GO:0010359	regulation of anion channel activity	101017	34	9088	3	0.600882
Biological process	GO:0016042	lipid catabolic process	101017	34	9088	3	0.600882
Biological process	GO:0045727	positive regulation of translation	101017	34	9088	3	0.600882
Biological process	GO:0009561	megagametogenesis	101017	34	9088	3	0.600882
Biological process	GO:0006265	DNA topological change	101017	22	9088	2	0.600996
Biological process	GO:0035335	peptidyl-tyrosine dephosphorylation	101017	22	9088	2	0.600996
Biological process	GO:0090333	regulation of stomatal closure	101017	22	9088	2	0.600996
Biological process	GO:0008654	phospholipid biosynthetic process	101017	22	9088	2	0.600996
Molecular function	GO:0004012	phospholipid-translocating ATPase activity	101017	22	9088	2	0.600996
Biological process	GO:0010584	pollen exine formation	101017	46	9088	4	0.603287
Biological process	GO:0006200	ATP catabolic process	101017	413	9088	36	0.603944
Molecular function	GO:0003993	acid phosphatase activity	101017	70	9088	6	0.610274
Biological process	GO:0080147	root hair cell development	101017	10	9088	1	0.610452
Biological process	GO:0006614	SRP-dependent cotranslational protein targeting to membrane	101017	10	9088	1	0.610452
Biological process	GO:0045038	protein import into chloroplast thylakoid membrane	101017	10	9088	1	0.610452
Biological process	GO:0009314	response to radiation	101017	10	9088	1	0.610452
Biological process	GO:0006298	mismatch repair	101017	10	9088	1	0.610452
Biological process	GO:0000266	mitochondrial fission	101017	10	9088	1	0.610452
Biological process	GO:0010017	red or far-red light signaling pathway	101017	10	9088	1	0.610452
Molecular function	GO:0050242	pyruvate, phosphate dikinase activity	101017	10	9088	1	0.610452
Molecular function	GO:0004033	aldo-keto reductase (NADP) activity	101017	10	9088	1	0.610452
Molecular function	GO:0034008	R-linalool synthase activity	101017	10	9088	1	0.610452
Molecular function	GO:0008970	phosphatidylcholine 1-acylhydrolase activity	101017	10	9088	1	0.610452
Molecular function	GO:0016884	carbon-nitrogen ligase activity, with glutamine as amido-N-donor	101017	10	9088	1	0.610452
Molecular function	GO:0004607	phosphatidylcholine-sterol O-acyltransferase activity	101017	10	9088	1	0.610452
Molecular function	GO:0003997	acyl-CoA oxidase activity	101017	10	9088	1	0.610452
Molecular function	GO:0080019	fatty-acyl-CoA reductase (alcohol-forming) activity	101017	10	9088	1	0.610452
Molecular function	GO:0008378	galactosyltransferase activity	101017	10	9088	1	0.610452
Molecular function	GO:0004017	adenylate kinase activity	101017	10	9088	1	0.610452
Molecular function	GO:0008574	plus-end-directed microtubule motor activity	101017	10	9088	1	0.610452
Molecular function	GO:0005488	binding	101017	675	9088	59	0.611714
Biological process	GO:0046777	protein autophosphorylation	101017	186	9088	16	0.611883
Biological process	GO:0042744	hydrogen peroxide catabolic process	101017	94	9088	8	0.617887
Biological process	GO:0010114	response to red light	101017	94	9088	8	0.617887
Biological process	GO:0007155	cell adhesion	101017	129	9088	11	0.618715
Biological process	GO:0007017	microtubule-based process	101017	47	9088	4	0.620552
Molecular function	GO:0004857	enzyme inhibitor activity	101017	35	9088	3	0.620886
Biological process	GO:0019722	calcium-mediated signaling	101017	59	9088	5	0.621993
Biological process	GO:0044707	single-multicellular organism process	101017	23	9088	2	0.625591
Biological process	GO:0006817	phosphate ion transport	101017	23	9088	2	0.625591
Molecular function	GO:0004575	sucrose alpha-glucosidase activity	101017	23	9088	2	0.625591
Molecular function	GO:0009982	pseudouridine synthase activity	101017	23	9088	2	0.625591
Biological process	GO:0001510	RNA methylation	101017	153	9088	13	0.626666
Biological process	GO:0006635	fatty acid beta-oxidation	101017	211	9088	18	0.628486
Biological process	GO:0006810	transport	101017	235	9088	20	0.635883
Molecular function	GO:0003684	damaged DNA binding	101017	48	9088	4	0.637334
Biological process	GO:0060255	regulation of macromolecule metabolic process	101017	36	9088	3	0.640194
Biological process	GO:0006730	one-carbon metabolic process	101017	36	9088	3	0.640194
Biological process	GO:0009877	nodulation	101017	11	9088	1	0.645501
Biological process	GO:0033383	geranyl diphosphate metabolic process	101017	11	9088	1	0.645501
Biological process	GO:0005976	polysaccharide metabolic process	101017	11	9088	1	0.645501
Biological process	GO:0007178	transmembrane receptor protein serine/threonine kinase signaling pathway	101017	11	9088	1	0.645501
Biological process	GO:0015713	phosphoglycerate transport	101017	11	9088	1	0.645501
Biological process	GO:0080175	phragmoplast microtubule organization	101017	11	9088	1	0.645501
Biological process	GO:0030833	regulation of actin filament polymerization	101017	11	9088	1	0.645501
Biological process	GO:0006526	arginine biosynthetic process	101017	11	9088	1	0.645501
Molecular function	GO:0003995	acyl-CoA dehydrogenase activity	101017	11	9088	1	0.645501
Molecular function	GO:0008195	phosphatidate phosphatase activity	101017	11	9088	1	0.645501
Molecular function	GO:0015120	phosphoglycerate transmembrane transporter activity	101017	11	9088	1	0.645501
Molecular function	GO:0016627	oxidoreductase activity, acting on the CH-CH group of donors	101017	11	9088	1	0.645501
Molecular function	GO:0003968	RNA-directed RNA polymerase activity	101017	11	9088	1	0.645501
Biological process	GO:0042026	protein refolding	101017	24	9088	2	0.64899
Biological process	GO:0009873	ethylene-activated signaling pathway	101017	73	9088	6	0.651394
Biological process	GO:0044765	single-organism transport	101017	61	9088	5	0.651667
Molecular function	GO:0004519	endonuclease activity	101017	61	9088	5	0.651667
Biological process	GO:0010286	heat acclimation	101017	85	9088	7	0.652094
Biological process	GO:0030243	cellulose metabolic process	101017	49	9088	4	0.653625
Biological process	GO:0009911	positive regulation of flower development	101017	37	9088	3	0.658798
Biological process	GO:0051607	defense response to virus	101017	37	9088	3	0.658798
Biological process	GO:0016573	histone acetylation	101017	37	9088	3	0.658798
Molecular function	GO:0004518	nuclease activity	101017	37	9088	3	0.658798
Molecular function	GO:0030551	cyclic nucleotide binding	101017	37	9088	3	0.658798
Biological process	GO:0006655	phosphatidylglycerol biosynthetic process	101017	98	9088	8	0.664789
Molecular function	GO:0032440	2-alkenal reductase [NAD(P)] activity	101017	332	9088	28	0.667844
Biological process	GO:0009834	secondary cell wall biogenesis	101017	50	9088	4	0.669417
Biological process	GO:0005982	starch metabolic process	101017	50	9088	4	0.669417
Biological process	GO:0032504	multicellular organism reproduction	101017	50	9088	4	0.669417
Biological process	GO:0009755	hormone-mediated signaling pathway	101017	50	9088	4	0.669417
Molecular function	GO:0016301	kinase activity	101017	390	9088	33	0.669779
Biological process	GO:0042538	hyperosmotic salinity response	101017	146	9088	12	0.67061
Biological process	GO:0048589	developmental growth	101017	25	9088	2	0.67121
Biological process	GO:0006417	regulation of translation	101017	25	9088	2	0.67121
Biological process	GO:0009306	protein secretion	101017	25	9088	2	0.67121
Biological process	GO:0015914	phospholipid transport	101017	25	9088	2	0.67121
Molecular function	GO:0015662	ATPase activity, coupled to transmembrane movement of ions, phosphorylative mechanism	101017	25	9088	2	0.67121
Biological process	GO:0071310	cellular response to organic substance	101017	38	9088	3	0.676695
Biological process	GO:0019760	glucosinolate metabolic process	101017	12	9088	1	0.677397
Biological process	GO:0010206	photosystem II repair	101017	12	9088	1	0.677397
Biological process	GO:0071840	cellular component organization or biogenesis	101017	12	9088	1	0.677397
Biological process	GO:0015937	coenzyme A biosynthetic process	101017	12	9088	1	0.677397
Molecular function	GO:0046556	alpha-N-arabinofuranosidase activity	101017	12	9088	1	0.677397
Molecular function	GO:0008235	metalloexopeptidase activity	101017	12	9088	1	0.677397
Molecular function	GO:0005216	ion channel activity	101017	12	9088	1	0.677397
Molecular function	GO:0004340	glucokinase activity	101017	12	9088	1	0.677397
Molecular function	GO:0016791	phosphatase activity	101017	12	9088	1	0.677397
Molecular function	GO:0015288	porin activity	101017	12	9088	1	0.677397
Molecular function	GO:0019904	protein domain specific binding	101017	12	9088	1	0.677397
Biological process	GO:0048765	root hair cell differentiation	101017	135	9088	11	0.678375
Biological process	GO:0045454	cell redox homeostasis	101017	135	9088	11	0.678375
Biological process	GO:0010207	photosystem II assembly	101017	147	9088	12	0.679751
Molecular function	GO:0003899	DNA-directed RNA polymerase activity	101017	63	9088	5	0.679814
Molecular function	GO:0008568	microtubule-severing ATPase activity	101017	51	9088	4	0.684706
Molecular function	GO:0005215	transporter activity	101017	195	9088	16	0.68652
Molecular function	GO:0017111	nucleoside-triphosphatase activity	101017	112	9088	9	0.686721
Biological process	GO:0045892	negative regulation of transcription, DNA-templated	101017	100	9088	8	0.686895
Biological process	GO:0043481	anthocyanin accumulation in tissues in response to UV light	101017	136	9088	11	0.687763
Biological process	GO:0000023	maltose metabolic process	101017	160	9088	13	0.689929
Biological process	GO:0009631	cold acclimation	101017	26	9088	2	0.692273
Biological process	GO:0045490	pectin catabolic process	101017	26	9088	2	0.692273
Biological process	GO:0009870	defense response signaling pathway, resistance gene-dependent	101017	26	9088	2	0.692273
Molecular function	GO:0008080	N-acetyltransferase activity	101017	26	9088	2	0.692273
Molecular function	GO:0046961	proton-transporting ATPase activity, rotational mechanism	101017	26	9088	2	0.692273
Molecular function	GO:0005515	protein binding	101017	1036	9088	89	0.692353
Biological process	GO:0051646	mitochondrion localization	101017	64	9088	5	0.6933
Biological process	GO:0060151	peroxisome localization	101017	64	9088	5	0.6933
Biological process	GO:0051645	Golgi localization	101017	64	9088	5	0.6933
Biological process	GO:0009657	plastid organization	101017	39	9088	3	0.693888
Biological process	GO:0009294	DNA mediated transformation	101017	39	9088	3	0.693888
Biological process	GO:1901701	cellular response to oxygen-containing compound	101017	39	9088	3	0.693888
Molecular function	GO:0051536	iron-sulfur cluster binding	101017	39	9088	3	0.693888
Molecular function	GO:0008094	DNA-dependent ATPase activity	101017	39	9088	3	0.693888
Molecular function	GO:0004497	monooxygenase activity	101017	196	9088	16	0.694284
Molecular function	GO:0042803	protein homodimerization activity	101017	113	9088	9	0.696861
Molecular function	GO:0016787	hydrolase activity	101017	430	9088	36	0.698967
Biological process	GO:0000914	phragmoplast assembly	101017	13	9088	1	0.706423
Biological process	GO:0050821	protein stabilization	101017	13	9088	1	0.706423
Biological process	GO:0035445	borate transmembrane transport	101017	13	9088	1	0.706423
Biological process	GO:0009901	anther dehiscence	101017	13	9088	1	0.706423
Biological process	GO:0035235	ionotropic glutamate receptor signaling pathway	101017	13	9088	1	0.706423
Biological process	GO:0045493	xylan catabolic process	101017	13	9088	1	0.706423
Biological process	GO:0033036	macromolecule localization	101017	13	9088	1	0.706423
Biological process	GO:0044723	single-organism carbohydrate metabolic process	101017	13	9088	1	0.706423
Biological process	GO:0010233	phloem transport	101017	13	9088	1	0.706423
Biological process	GO:0016575	histone deacetylation	101017	13	9088	1	0.706423
Biological process	GO:0006367	transcription initiation from RNA polymerase II promoter	101017	13	9088	1	0.706423
Biological process	GO:0048523	negative regulation of cellular process	101017	13	9088	1	0.706423
Biological process	GO:0044070	regulation of anion transport	101017	13	9088	1	0.706423
Biological process	GO:0080022	primary root development	101017	13	9088	1	0.706423
Molecular function	GO:0047617	acyl-CoA hydrolase activity	101017	13	9088	1	0.706423
Molecular function	GO:0004867	serine-type endopeptidase inhibitor activity	101017	13	9088	1	0.706423
Molecular function	GO:0005234	extracellular-glutamate-gated ion channel activity	101017	13	9088	1	0.706423
Molecular function	GO:0017137	Rab GTPase binding	101017	13	9088	1	0.706423
Molecular function	GO:0003713	transcription coactivator activity	101017	13	9088	1	0.706423
Molecular function	GO:0047334	diphosphate-fructose-6-phosphate 1-phosphotransferase activity	101017	13	9088	1	0.706423
Molecular function	GO:0004970	ionotropic glutamate receptor activity	101017	13	9088	1	0.706423
Molecular function	GO:0035198	miRNA binding	101017	13	9088	1	0.706423
Biological process	GO:0043090	amino acid import	101017	102	9088	8	0.708062
Biological process	GO:0006446	regulation of translational initiation	101017	27	9088	2	0.712208
Molecular function	GO:0004364	glutathione transferase activity	101017	27	9088	2	0.712208
Biological process	GO:0009817	defense response to fungus, incompatible interaction	101017	53	9088	4	0.713765
Biological process	GO:0000272	polysaccharide catabolic process	101017	41	9088	3	0.726176
Biological process	GO:0006366	transcription from RNA polymerase II promoter	101017	41	9088	3	0.726176
Biological process	GO:0051026	chiasma assembly	101017	28	9088	2	0.731047
Molecular function	GO:0045330	aspartyl esterase activity	101017	28	9088	2	0.731047
Biological process	GO:0009738	abscisic acid-activated signaling pathway	101017	201	9088	16	0.73138
Biological process	GO:0006364	rRNA processing	101017	225	9088	18	0.732535
Biological process	GO:0034641	cellular nitrogen compound metabolic process	101017	14	9088	1	0.732838
Biological process	GO:0000373	Group II intron splicing	101017	14	9088	1	0.732838
Biological process	GO:0010099	regulation of photomorphogenesis	101017	14	9088	1	0.732838
Biological process	GO:0006890	retrograde vesicle-mediated transport, Golgi to ER	101017	14	9088	1	0.732838
Biological process	GO:0006984	ER-nucleus signaling pathway	101017	14	9088	1	0.732838
Molecular function	GO:0004034	aldose 1-epimerase activity	101017	14	9088	1	0.732838
Molecular function	GO:0003712	transcription cofactor activity	101017	14	9088	1	0.732838
Molecular function	GO:0016688	L-ascorbate peroxidase activity	101017	14	9088	1	0.732838
Molecular function	GO:0008466	glycogenin glucosyltransferase activity	101017	14	9088	1	0.732838
Molecular function	GO:0009044	xylan 1,4-beta-xylosidase activity	101017	14	9088	1	0.732838
Molecular function	GO:0016208	AMP binding	101017	14	9088	1	0.732838
Molecular function	GO:0003676	nucleic acid binding	101017	715	9088	60	0.733096
Molecular function	GO:0004386	helicase activity	101017	129	9088	10	0.733424
Biological process	GO:0006886	intracellular protein transport	101017	202	9088	16	0.738446
Molecular function	GO:0016705	oxidoreductase activity, acting on paired donors, with incorporation or reduction of molecular oxygen	101017	202	9088	16	0.738446
Molecular function	GO:0004712	protein serine/threonine/tyrosine kinase activity	101017	55	9088	4	0.740806
Molecular function	GO:0030276	clathrin binding	101017	42	9088	3	0.74129
Molecular function	GO:0008559	xenobiotic-transporting ATPase activity	101017	42	9088	3	0.74129
Biological process	GO:0016043	cellular component organization	101017	130	9088	10	0.742123
Biological process	GO:0006511	ubiquitin-dependent protein catabolic process	101017	286	9088	23	0.743022
Biological process	GO:0006333	chromatin assembly or disassembly	101017	68	9088	5	0.743286
Biological process	GO:0009932	cell tip growth	101017	118	9088	9	0.744383
Biological process	GO:0010218	response to far red light	101017	106	9088	8	0.747508
Biological process	GO:0018298	protein-chromophore linkage	101017	29	9088	2	0.748827
Biological process	GO:0006520	cellular amino acid metabolic process	101017	29	9088	2	0.748827
Biological process	GO:0050789	regulation of biological process	101017	119	9088	9	0.753243
Biological process	GO:0010106	cellular response to iron ion starvation	101017	56	9088	4	0.753578
Biological process	GO:0006302	double-strand break repair	101017	56	9088	4	0.753578
Biological process	GO:0015996	chlorophyll catabolic process	101017	69	9088	5	0.754795
Biological process	GO:0010025	wax biosynthetic process	101017	43	9088	3	0.755731
Molecular function	GO:0005543	phospholipid binding	101017	43	9088	3	0.755731
Biological process	GO:0009089	lysine biosynthetic process via diaminopimelate	101017	15	9088	1	0.756877
Biological process	GO:0019253	reductive pentose-phosphate cycle	101017	15	9088	1	0.756877
Biological process	GO:0030433	ER-associated ubiquitin-dependent protein catabolic process	101017	15	9088	1	0.756877
Biological process	GO:0034605	cellular response to heat	101017	15	9088	1	0.756877
Biological process	GO:0031540	regulation of anthocyanin biosynthetic process	101017	15	9088	1	0.756877
Molecular function	GO:0016614	oxidoreductase activity, acting on CH-OH group of donors	101017	15	9088	1	0.756877
Molecular function	GO:0008194	UDP-glycosyltransferase activity	101017	15	9088	1	0.756877
Molecular function	GO:0008865	fructokinase activity	101017	15	9088	1	0.756877
Biological process	GO:0044767	single-organism developmental process	101017	132	9088	10	0.758939
Biological process	GO:0006261	DNA-dependent DNA replication	101017	95	9088	7	0.761489
Biological process	GO:0006259	DNA metabolic process	101017	242	9088	19	0.764784
Biological process	GO:0032259	methylation	101017	218	9088	17	0.765076
Biological process	GO:0046470	phosphatidylcholine metabolic process	101017	30	9088	2	0.765584
Biological process	GO:0009735	response to cytokinin	101017	57	9088	4	0.765859
Biological process	GO:0008219	cell death	101017	57	9088	4	0.765859
Biological process	GO:0006891	intra-Golgi vesicle-mediated transport	101017	70	9088	5	0.765911
Biological process	GO:0007623	circadian rhythm	101017	83	9088	6	0.767878
Biological process	GO:0071555	cell wall organization	101017	170	9088	13	0.768365
Biological process	GO:0009062	fatty acid catabolic process	101017	44	9088	3	0.769513
Biological process	GO:0000041	transition metal ion transport	101017	44	9088	3	0.769513
Biological process	GO:0002213	defense response to insect	101017	44	9088	3	0.769513
Biological process	GO:0016556	mRNA modification	101017	109	9088	8	0.774541
Molecular function	GO:0003743	translation initiation factor activity	101017	134	9088	10	0.774977
Biological process	GO:0006281	DNA repair	101017	171	9088	13	0.775393
Molecular function	GO:0043565	sequence-specific DNA binding	101017	159	9088	12	0.77728
Molecular function	GO:0019843	rRNA binding	101017	58	9088	4	0.777656
Biological process	GO:0006790	sulfur compound metabolic process	101017	16	9088	1	0.778753
Biological process	GO:0006874	cellular calcium ion homeostasis	101017	16	9088	1	0.778753
Biological process	GO:0070918	production of small RNA involved in gene silencing by RNA	101017	16	9088	1	0.778753
Biological process	GO:0032501	multicellular organismal process	101017	16	9088	1	0.778753
Biological process	GO:0071472	cellular response to salt stress	101017	16	9088	1	0.778753
Biological process	GO:0010100	negative regulation of photomorphogenesis	101017	16	9088	1	0.778753
Molecular function	GO:0008308	voltage-gated anion channel activity	101017	16	9088	1	0.778753
Molecular function	GO:0003960	NADPH:quinone reductase activity	101017	16	9088	1	0.778753
Molecular function	GO:0003872	6-phosphofructokinase activity	101017	16	9088	1	0.778753
Molecular function	GO:0043531	ADP binding	101017	97	9088	7	0.780045
Biological process	GO:0006733	oxidoreduction coenzyme metabolic process	101017	31	9088	2	0.78136
Biological process	GO:0051301	cell division	101017	172	9088	13	0.78227
Molecular function	GO:0004722	protein serine/threonine phosphatase activity	101017	135	9088	10	0.782705
Biological process	GO:0006413	translational initiation	101017	110	9088	8	0.783068
Biological process	GO:0015824	proline transport	101017	59	9088	4	0.788977
Molecular function	GO:0004185	serine-type carboxypeptidase activity	101017	46	9088	3	0.795168
Biological process	GO:0009072	aromatic amino acid family metabolic process	101017	32	9088	2	0.796195
Molecular function	GO:0004650	polygalacturonase activity	101017	32	9088	2	0.796195
Biological process	GO:0044763	single-organism cellular process	101017	392	9088	31	0.798506
Biological process	GO:0006357	regulation of transcription from RNA polymerase II promoter	101017	17	9088	1	0.79866
Biological process	GO:0071732	cellular response to nitric oxide	101017	17	9088	1	0.79866
Biological process	GO:0016197	endosomal transport	101017	17	9088	1	0.79866
Molecular function	GO:0008271	secondary active sulfate transmembrane transporter activity	101017	17	9088	1	0.79866
Molecular function	GO:0004697	protein kinase C activity	101017	17	9088	1	0.79866
Molecular function	GO:0009922	fatty acid elongase activity	101017	17	9088	1	0.79866
Molecular function	GO:0004553	hydrolase activity, hydrolyzing O-glycosyl compounds	101017	112	9088	8	0.799403
Biological process	GO:0090304	nucleic acid metabolic process	101017	60	9088	4	0.799831
Biological process	GO:0048366	leaf development	101017	113	9088	8	0.807216
Biological process	GO:0007062	sister chromatid cohesion	101017	176	9088	13	0.808291
Biological process	GO:0016192	vesicle-mediated transport	101017	226	9088	17	0.812214
Molecular function	GO:0004601	peroxidase activity	101017	114	9088	8	0.814795
Biological process	GO:0009965	leaf morphogenesis	101017	202	9088	15	0.815623
Biological process	GO:0048437	floral organ development	101017	18	9088	1	0.816777
Biological process	GO:1901360	organic cyclic compound metabolic process	101017	18	9088	1	0.816777
Biological process	GO:0009955	adaxial/abaxial pattern specification	101017	18	9088	1	0.816777
Biological process	GO:0010417	glucuronoxylan biosynthetic process	101017	18	9088	1	0.816777
Molecular function	GO:0030742	GTP-dependent protein binding	101017	18	9088	1	0.816777
Molecular function	GO:0004427	inorganic diphosphatase activity	101017	18	9088	1	0.816777
Biological process	GO:0006397	mRNA processing	101017	48	9088	3	0.818389
Biological process	GO:0016567	protein ubiquitination	101017	361	9088	28	0.819581
Biological process	GO:0009637	response to blue light	101017	102	9088	7	0.821688
Biological process	GO:0033044	regulation of chromosome organization	101017	115	9088	8	0.822144
Biological process	GO:0051707	response to other organism	101017	115	9088	8	0.822144
Biological process	GO:0006399	tRNA metabolic process	101017	34	9088	2	0.823208
Biological process	GO:0009108	coenzyme biosynthetic process	101017	34	9088	2	0.823208
Biological process	GO:0009958	positive gravitropism	101017	34	9088	2	0.823208
Biological process	GO:0030154	cell differentiation	101017	128	9088	9	0.823345
Biological process	GO:0006312	mitotic recombination	101017	76	9088	5	0.824669
Biological process	GO:0019745	pentacyclic triterpenoid biosynthetic process	101017	49	9088	3	0.829134
Biological process	GO:0040007	growth	101017	49	9088	3	0.829134
Molecular function	GO:0003774	motor activity	101017	63	9088	4	0.829696
Biological process	GO:0009628	response to abiotic stimulus	101017	142	9088	10	0.831465
Biological process	GO:0071702	organic substance transport	101017	19	9088	1	0.833264
Biological process	GO:0009850	auxin metabolic process	101017	19	9088	1	0.833264
Biological process	GO:0071281	cellular response to iron ion	101017	19	9088	1	0.833264
Biological process	GO:0008272	sulfate transport	101017	19	9088	1	0.833264
Biological process	GO:0009411	response to UV	101017	19	9088	1	0.833264
Molecular function	GO:0030983	mismatched DNA binding	101017	19	9088	1	0.833264
Molecular function	GO:0048038	quinone binding	101017	19	9088	1	0.833264
Biological process	GO:0006826	iron ion transport	101017	64	9088	4	0.838789
Biological process	GO:0009058	biosynthetic process	101017	50	9088	3	0.839329
Biological process	GO:0009880	embryonic pattern specification	101017	50	9088	3	0.839329
Biological process	GO:0007127	meiosis I	101017	50	9088	3	0.839329
Biological process	GO:0009751	response to salicylic acid	101017	78	9088	5	0.841381
Biological process	GO:0009888	tissue development	101017	78	9088	5	0.841381
Biological process	GO:0030048	actin filament-based movement	101017	92	9088	6	0.845488
Biological process	GO:0070588	calcium ion transmembrane transport	101017	36	9088	2	0.846957
Biological process	GO:0009106	lipoate metabolic process	101017	36	9088	2	0.846957
Biological process	GO:0019748	secondary metabolic process	101017	36	9088	2	0.846957
Molecular function	GO:0016709	oxidoreductase activity, acting on paired donors, with incorporation or reduction of molecular oxygen, NAD(P)H as one donor, and incorporation of one atom of oxygen	101017	36	9088	2	0.846957
Biological process	GO:1901362	organic cyclic compound biosynthetic process	101017	20	9088	1	0.848267
Biological process	GO:0048768	root hair cell tip growth	101017	20	9088	1	0.848267
Biological process	GO:0050793	regulation of developmental process	101017	20	9088	1	0.848267
Biological process	GO:0010204	defense response signaling pathway, resistance gene-independent	101017	20	9088	1	0.848267
Biological process	GO:0012501	programmed cell death	101017	20	9088	1	0.848267
Biological process	GO:0000162	tryptophan biosynthetic process	101017	20	9088	1	0.848267
Biological process	GO:0006879	cellular iron ion homeostasis	101017	20	9088	1	0.848267
Molecular function	GO:0003725	double-stranded RNA binding	101017	20	9088	1	0.848267
Molecular function	GO:0015035	protein disulfide oxidoreductase activity	101017	79	9088	5	0.849232
Biological process	GO:0071704	organic substance metabolic process	101017	145	9088	10	0.849596
Biological process	GO:0035304	regulation of protein dephosphorylation	101017	106	9088	7	0.85034
Biological process	GO:0043161	proteasome-mediated ubiquitin-dependent protein catabolic process	101017	120	9088	8	0.855535
Biological process	GO:0006914	autophagy	101017	66	9088	4	0.855754
Biological process	GO:0006766	vitamin metabolic process	101017	37	9088	2	0.857709
Biological process	GO:0065007	biological regulation	101017	37	9088	2	0.857709
Molecular function	GO:0070290	NAPE-specific phospholipase D activity	101017	37	9088	2	0.857709
Biological process	GO:0010193	response to ozone	101017	52	9088	3	0.858146
Biological process	GO:0048544	recognition of pollen	101017	52	9088	3	0.858146
Biological process	GO:0006744	ubiquinone biosynthetic process	101017	21	9088	1	0.86192
Biological process	GO:0048510	regulation of timing of transition from vegetative to reproductive phase	101017	21	9088	1	0.86192
Biological process	GO:0048829	root cap development	101017	21	9088	1	0.86192
Biological process	GO:0010440	stomatal lineage progression	101017	21	9088	1	0.86192
Biological process	GO:0070574	cadmium ion transmembrane transport	101017	21	9088	1	0.86192
Molecular function	GO:0005315	inorganic phosphate transmembrane transporter activity	101017	21	9088	1	0.86192
Molecular function	GO:0030234	enzyme regulator activity	101017	21	9088	1	0.86192
Molecular function	GO:0015086	cadmium ion transmembrane transporter activity	101017	21	9088	1	0.86192
Molecular function	GO:0030955	potassium ion binding	101017	21	9088	1	0.86192
Biological process	GO:0010072	primary shoot apical meristem specification	101017	81	9088	5	0.863966
Molecular function	GO:0016772	transferase activity, transferring phosphorus-containing groups	101017	237	9088	17	0.865292
Biological process	GO:0030968	endoplasmic reticulum unfolded protein response	101017	174	9088	12	0.867029
Biological process	GO:0046482	para-aminobenzoic acid metabolic process	101017	38	9088	2	0.867765
Biological process	GO:0080092	regulation of pollen tube growth	101017	38	9088	2	0.867765
Biological process	GO:0009960	endosperm development	101017	38	9088	2	0.867765
Molecular function	GO:0032559	adenyl ribonucleotide binding	101017	38	9088	2	0.867765
Biological process	GO:0009749	response to glucose	101017	68	9088	4	0.871173
Biological process	GO:0010089	xylem development	101017	96	9088	6	0.872469
Biological process	GO:0009567	double fertilization forming a zygote and endosperm	101017	22	9088	1	0.874345
Biological process	GO:0005986	sucrose biosynthetic process	101017	22	9088	1	0.874345
Biological process	GO:0001522	pseudouridine synthesis	101017	22	9088	1	0.874345
Biological process	GO:0046907	intracellular transport	101017	22	9088	1	0.874345
Biological process	GO:0016925	protein sumoylation	101017	22	9088	1	0.874345
Biological process	GO:0046488	phosphatidylinositol metabolic process	101017	22	9088	1	0.874345
Biological process	GO:0044248	cellular catabolic process	101017	22	9088	1	0.874345
Molecular function	GO:0008353	RNA polymerase II carboxy-terminal domain kinase activity	101017	22	9088	1	0.874345
Molecular function	GO:0009678	hydrogen-translocating pyrophosphatase activity	101017	22	9088	1	0.874345
Molecular function	GO:0004714	transmembrane receptor protein tyrosine kinase activity	101017	22	9088	1	0.874345
Molecular function	GO:0033612	receptor serine/threonine kinase binding	101017	22	9088	1	0.874345
Biological process	GO:0044036	cell wall macromolecule metabolic process	101017	54	9088	3	0.875002
Molecular function	GO:0050660	flavin adenine dinucleotide binding	101017	163	9088	11	0.876204
Biological process	GO:0010351	lithium ion transport	101017	39	9088	2	0.877164
Biological process	GO:0009789	positive regulation of abscisic acid-activated signaling pathway	101017	39	9088	2	0.877164
Biological process	GO:0007033	vacuole organization	101017	83	9088	5	0.877469
Biological process	GO:0009725	response to hormone	101017	83	9088	5	0.877469
Biological process	GO:0000723	telomere maintenance	101017	69	9088	4	0.878335
Biological process	GO:0015979	photosynthesis	101017	98	9088	6	0.884409
Biological process	GO:0006888	ER to Golgi vesicle-mediated transport	101017	165	9088	11	0.885423
Biological process	GO:0071366	cellular response to indolebutyric acid stimulus	101017	23	9088	1	0.885652
Biological process	GO:0001731	formation of translation preinitiation complex	101017	23	9088	1	0.885652
Biological process	GO:0009851	auxin biosynthetic process	101017	23	9088	1	0.885652
Biological process	GO:0010345	suberin biosynthetic process	101017	23	9088	1	0.885652
Biological process	GO:0044272	sulfur compound biosynthetic process	101017	23	9088	1	0.885652
Molecular function	GO:0030247	polysaccharide binding	101017	23	9088	1	0.885652
Molecular function	GO:0004693	cyclin-dependent protein serine/threonine kinase activity	101017	23	9088	1	0.885652
Molecular function	GO:0004743	pyruvate kinase activity	101017	23	9088	1	0.885652
Biological process	GO:0010015	root morphogenesis	101017	40	9088	2	0.885942
Biological process	GO:0043067	regulation of programmed cell death	101017	40	9088	2	0.885942
Molecular function	GO:0004630	phospholipase D activity	101017	40	9088	2	0.885942
Biological process	GO:0042138	meiotic DNA double-strand break formation	101017	112	9088	7	0.886216
Biological process	GO:0016036	cellular response to phosphate starvation	101017	139	9088	9	0.886971
Molecular function	GO:0003824	catalytic activity	101017	380	9088	28	0.887627
Biological process	GO:0006629	lipid metabolic process	101017	166	9088	11	0.889818
Molecular function	GO:0016874	ligase activity	101017	127	9088	8	0.893596
Biological process	GO:0009963	positive regulation of flavonoid biosynthetic process	101017	86	9088	5	0.895572
Biological process	GO:0030003	cellular cation homeostasis	101017	86	9088	5	0.895572
Biological process	GO:0010205	photoinhibition	101017	24	9088	1	0.895942
Molecular function	GO:0005546	phosphatidylinositol-4,5-bisphosphate binding	101017	24	9088	1	0.895942
Molecular function	GO:0008237	metallopeptidase activity	101017	24	9088	1	0.895942
Biological process	GO:0006487	protein N-linked glycosylation	101017	141	9088	9	0.896219
Biological process	GO:0007165	signal transduction	101017	372	9088	27	0.900122
Biological process	GO:0031347	regulation of defense response	101017	87	9088	5	0.901069
Biological process	GO:0009627	systemic acquired resistance	101017	208	9088	14	0.901352
Biological process	GO:0048731	system development	101017	42	9088	2	0.901778
Biological process	GO:0006839	mitochondrial transport	101017	42	9088	2	0.901778
Biological process	GO:0006862	nucleotide transport	101017	58	9088	3	0.903462
Biological process	GO:0010043	response to zinc ion	101017	73	9088	4	0.903626
Biological process	GO:0009607	response to biotic stimulus	101017	25	9088	1	0.905306
Biological process	GO:0010143	cutin biosynthetic process	101017	25	9088	1	0.905306
Biological process	GO:0010229	inflorescence development	101017	25	9088	1	0.905306
Biological process	GO:0010183	pollen tube guidance	101017	25	9088	1	0.905306
Molecular function	GO:0001653	peptide receptor activity	101017	25	9088	1	0.905306
Molecular function	GO:0003825	alpha,alpha-trehalose-phosphate synthase (UDP-forming) activity	101017	25	9088	1	0.905306
Molecular function	GO:0003729	mRNA binding	101017	25	9088	1	0.905306
Biological process	GO:1901700	response to oxygen-containing compound	101017	88	9088	5	0.906312
Biological process	GO:0006007	glucose catabolic process	101017	88	9088	5	0.906312
Biological process	GO:0030244	cellulose biosynthetic process	101017	157	9088	10	0.907193
Biological process	GO:0006796	phosphate-containing compound metabolic process	101017	43	9088	2	0.908902
Biological process	GO:0032880	regulation of protein localization	101017	43	9088	2	0.908902
Biological process	GO:0043170	macromolecule metabolic process	101017	43	9088	2	0.908902
Molecular function	GO:0032550	purine ribonucleoside binding	101017	43	9088	2	0.908902
Molecular function	GO:0005198	structural molecule activity	101017	74	9088	4	0.909173
Biological process	GO:0006569	tryptophan catabolic process	101017	59	9088	3	0.909595
Molecular function	GO:0004222	metalloendopeptidase activity	101017	59	9088	3	0.909595
Molecular function	GO:0016747	transferase activity, transferring acyl groups other than amino-acyl groups	101017	59	9088	3	0.909595
Biological process	GO:0042344	indole glucosinolate catabolic process	101017	26	9088	1	0.913827
Biological process	GO:0055046	microgametogenesis	101017	26	9088	1	0.913827
Biological process	GO:0031323	regulation of cellular metabolic process	101017	26	9088	1	0.913827
Molecular function	GO:0005249	voltage-gated potassium channel activity	101017	26	9088	1	0.913827
Biological process	GO:0009695	jasmonic acid biosynthetic process	101017	118	9088	7	0.914579
Biological process	GO:0002237	response to molecule of bacterial origin	101017	104	9088	6	0.914691
Biological process	GO:0015802	basic amino acid transport	101017	60	9088	3	0.915372
Biological process	GO:0009626	plant-type hypersensitive response	101017	44	9088	2	0.915539
Biological process	GO:0007010	cytoskeleton organization	101017	160	9088	10	0.918279
Biological process	GO:0019761	glucosinolate biosynthetic process	101017	133	9088	8	0.919164
Molecular function	GO:0015416	organic phosphonate transmembrane-transporting ATPase activity	101017	76	9088	4	0.919421
Molecular function	GO:0016829	lyase activity	101017	91	9088	5	0.920609
Biological process	GO:0007015	actin filament organization	101017	27	9088	1	0.921582
Biological process	GO:0007140	male meiosis	101017	27	9088	1	0.921582
Biological process	GO:0010154	fruit development	101017	27	9088	1	0.921582
Biological process	GO:0010152	pollen maturation	101017	27	9088	1	0.921582
Biological process	GO:0009743	response to carbohydrate	101017	27	9088	1	0.921582
Molecular function	GO:0008171	O-methyltransferase activity	101017	27	9088	1	0.921582
Molecular function	GO:0008553	hydrogen-exporting ATPase activity, phosphorylative mechanism	101017	27	9088	1	0.921582
Molecular function	GO:0004177	aminopeptidase activity	101017	27	9088	1	0.921582
Molecular function	GO:0043621	protein self-association	101017	27	9088	1	0.921582
Biological process	GO:0052542	defense response by callose deposition	101017	45	9088	2	0.92172
Biological process	GO:0010311	lateral root formation	101017	45	9088	2	0.92172
Biological process	GO:0043269	regulation of ion transport	101017	62	9088	3	0.925928
Biological process	GO:0019684	photosynthesis, light reaction	101017	62	9088	3	0.925928
Biological process	GO:0015696	ammonium transport	101017	62	9088	3	0.925928
Biological process	GO:0009825	multidimensional cell growth	101017	135	9088	8	0.926421
Biological process	GO:0006546	glycine catabolic process	101017	46	9088	2	0.927472
Biological process	GO:0019216	regulation of lipid metabolic process	101017	28	9088	1	0.928638
Molecular function	GO:0004805	trehalose-phosphatase activity	101017	28	9088	1	0.928638
Biological process	GO:0043069	negative regulation of programmed cell death	101017	191	9088	12	0.931199
Biological process	GO:0015992	proton transport	101017	47	9088	2	0.932823
Molecular function	GO:0003678	DNA helicase activity	101017	47	9088	2	0.932823
Molecular function	GO:0004674	protein serine/threonine kinase activity	101017	770	9088	58	0.934672
Biological process	GO:0080090	regulation of primary metabolic process	101017	29	9088	1	0.93506
Biological process	GO:0006783	heme biosynthetic process	101017	29	9088	1	0.93506
Biological process	GO:0000096	sulfur amino acid metabolic process	101017	29	9088	1	0.93506
Molecular function	GO:0046933	proton-transporting ATP synthase activity, rotational mechanism	101017	29	9088	1	0.93506
Molecular function	GO:0000287	magnesium ion binding	101017	179	9088	11	0.935335
Biological process	GO:0006098	pentose-phosphate shunt	101017	206	9088	13	0.935548
Biological process	GO:0010498	proteasomal protein catabolic process	101017	138	9088	8	0.936245
Molecular function	GO:0030145	manganese ion binding	101017	48	9088	2	0.937799
Biological process	GO:0009867	jasmonic acid mediated signaling pathway	101017	194	9088	12	0.939209
Biological process	GO:0045595	regulation of cell differentiation	101017	65	9088	3	0.939509
Biological process	GO:0009625	response to insect	101017	30	9088	1	0.940904
Molecular function	GO:0008266	poly(U) RNA binding	101017	30	9088	1	0.940904
Biological process	GO:0016051	carbohydrate biosynthetic process	101017	49	9088	2	0.942423
Biological process	GO:0010638	positive regulation of organelle organization	101017	66	9088	3	0.943498
Molecular function	GO:0050661	NADP binding	101017	82	9088	4	0.944223
Biological process	GO:0010020	chloroplast fission	101017	31	9088	1	0.946222
Biological process	GO:0009117	nucleotide metabolic process	101017	31	9088	1	0.946222
Molecular function	GO:0004499	N,N-dimethylaniline monooxygenase activity	101017	31	9088	1	0.946222
Biological process	GO:0006636	unsaturated fatty acid biosynthetic process	101017	98	9088	5	0.946705
Biological process	GO:0051258	protein polymerization	101017	50	9088	2	0.946718
Biological process	GO:0010431	seed maturation	101017	50	9088	2	0.946718
Biological process	GO:0042545	cell wall modification	101017	67	9088	3	0.947241
Biological process	GO:0045087	innate immune response	101017	67	9088	3	0.947241
Molecular function	GO:0008236	serine-type peptidase activity	101017	51	9088	2	0.950707
Biological process	GO:0009846	pollen germination	101017	84	9088	4	0.950794
Biological process	GO:0006811	ion transport	101017	32	9088	1	0.951062
Biological process	GO:0006974	cellular response to DNA damage stimulus	101017	32	9088	1	0.951062
Biological process	GO:0009684	indoleacetic acid biosynthetic process	101017	69	9088	3	0.954043
Molecular function	GO:0043168	anion binding	101017	52	9088	2	0.95441
Biological process	GO:0050896	response to stimulus	101017	321	9088	21	0.954508
Biological process	GO:0005992	trehalose biosynthetic process	101017	33	9088	1	0.955466
Biological process	GO:0006995	cellular response to nitrogen starvation	101017	33	9088	1	0.955466
Biological process	GO:0006882	cellular zinc ion homeostasis	101017	33	9088	1	0.955466
Biological process	GO:0006012	galactose metabolic process	101017	33	9088	1	0.955466
Molecular function	GO:0046914	transition metal ion binding	101017	33	9088	1	0.955466
Molecular function	GO:0004565	beta-galactosidase activity	101017	33	9088	1	0.955466
Biological process	GO:0009416	response to light stimulus	101017	174	9088	10	0.956265
Biological process	GO:0009753	response to jasmonic acid	101017	174	9088	10	0.956265
Biological process	GO:0009862	systemic acquired resistance, salicylic acid mediated signaling pathway	101017	146	9088	8	0.95703
Biological process	GO:0010264	myo-inositol hexakisphosphate biosynthetic process	101017	53	9088	2	0.957845
Molecular function	GO:0035091	phosphatidylinositol binding	101017	53	9088	2	0.957845
Biological process	GO:0031348	negative regulation of defense response	101017	217	9088	13	0.959051
Biological process	GO:0042398	cellular modified amino acid biosynthetic process	101017	34	9088	1	0.959474
Molecular function	GO:0045735	nutrient reservoir activity	101017	34	9088	1	0.959474
Biological process	GO:0007389	pattern specification process	101017	71	9088	3	0.960018
Biological process	GO:0006084	acetyl-CoA metabolic process	101017	88	9088	4	0.961849
Molecular function	GO:0030246	carbohydrate binding	101017	119	9088	6	0.962103
Biological process	GO:0006351	transcription, DNA-templated	101017	163	9088	9	0.962359
Biological process	GO:0006468	protein phosphorylation	101017	931	9088	69	0.963382
Biological process	GO:0009733	response to auxin	101017	234	9088	14	0.964391
Biological process	GO:0008380	RNA splicing	101017	36	9088	1	0.96644
Biological process	GO:0051716	cellular response to stimulus	101017	36	9088	1	0.96644
Molecular function	GO:0016905	myosin heavy chain kinase activity	101017	36	9088	1	0.96644
Biological process	GO:0006164	purine nucleotide biosynthetic process	101017	56	9088	2	0.966724
Biological process	GO:0006612	protein targeting to membrane	101017	317	9088	20	0.967271
Biological process	GO:0048767	root hair elongation	101017	223	9088	13	0.968372
Biological process	GO:0009723	response to ethylene	101017	167	9088	9	0.969117
Biological process	GO:0007154	cell communication	101017	37	9088	1	0.96946
Biological process	GO:0006863	purine nucleobase transport	101017	37	9088	1	0.96946
Biological process	GO:0044710	single-organism metabolic process	101017	138	9088	7	0.969673
Biological process	GO:0009693	ethylene biosynthetic process	101017	75	9088	3	0.969843
Biological process	GO:0016126	sterol biosynthetic process	101017	182	9088	10	0.970056
Biological process	GO:0010363	regulation of plant-type hypersensitive response	101017	320	9088	20	0.970726
Biological process	GO:0006979	response to oxidative stress	101017	253	9088	15	0.971473
Biological process	GO:0015706	nitrate transport	101017	124	9088	6	0.971502
Biological process	GO:0009827	plant-type cell wall modification	101017	124	9088	6	0.971502
Biological process	GO:0006754	ATP biosynthetic process	101017	58	9088	2	0.971611
Molecular function	GO:0003779	actin binding	101017	109	9088	5	0.972371
Biological process	GO:0006865	amino acid transport	101017	59	9088	2	0.973787
Molecular function	GO:0005200	structural constituent of cytoskeleton	101017	59	9088	2	0.973787
Molecular function	GO:0020037	heme binding	101017	377	9088	24	0.974547
Molecular function	GO:0016702	oxidoreductase activity, acting on single donors with incorporation of molecular oxygen, incorporation of two atoms of oxygen	101017	60	9088	2	0.975801
Biological process	GO:0008152	metabolic process	101017	689	9088	48	0.976792
Biological process	GO:0006598	polyamine catabolic process	101017	40	9088	1	0.976986
Biological process	GO:0052541	plant-type cell wall cellulose metabolic process	101017	40	9088	1	0.976986
Molecular function	GO:0016298	lipase activity	101017	40	9088	1	0.976986
Biological process	GO:0044237	cellular metabolic process	101017	202	9088	11	0.977216
Molecular function	GO:0046982	protein heterodimerization activity	101017	96	9088	4	0.97738
Biological process	GO:0008652	cellular amino acid biosynthetic process	101017	41	9088	1	0.979057
Molecular function	GO:0008289	lipid binding	101017	41	9088	1	0.979057
Biological process	GO:0044260	cellular macromolecule metabolic process	101017	190	9088	10	0.979791
Biological process	GO:0006869	lipid transport	101017	81	9088	3	0.9804
Molecular function	GO:0005516	calmodulin binding	101017	176	9088	9	0.98048
Biological process	GO:0006952	defense response	101017	276	9088	16	0.980651
Biological process	GO:0051788	response to misfolded protein	101017	191	9088	10	0.980778
Molecular function	GO:0016740	transferase activity	101017	318	9088	19	0.981244
Molecular function	GO:0016788	hydrolase activity, acting on ester bonds	101017	82	9088	3	0.981774
Biological process	GO:0015074	DNA integration	101017	178	9088	9	0.982415
Biological process	GO:0006970	response to osmotic stress	101017	64	9088	2	0.98246
Biological process	GO:0002679	respiratory burst involved in defense response	101017	64	9088	2	0.98246
Molecular function	GO:0016706	oxidoreductase activity, acting on paired donors, with incorporation or reduction of molecular oxygen, 2-oxoglutarate as one donor, and incorporation of one atom each of oxygen into both donors	101017	64	9088	2	0.98246
Biological process	GO:0009697	salicylic acid biosynthetic process	101017	148	9088	7	0.982633
Molecular function	GO:0051539	4 iron, 4 sulfur cluster binding	101017	43	9088	1	0.982657
Molecular function	GO:0003887	DNA-directed DNA polymerase activity	101017	43	9088	1	0.982657
Molecular function	GO:0016491	oxidoreductase activity	101017	533	9088	35	0.982894
Biological process	GO:0015986	ATP synthesis coupled proton transport	101017	44	9088	1	0.984218
Molecular function	GO:0004190	aspartic-type endopeptidase activity	101017	84	9088	3	0.984251
Molecular function	GO:0004842	ubiquitin-protein ligase activity	101017	281	9088	16	0.984387
Biological process	GO:0000165	MAPK cascade	101017	210	9088	11	0.984566
Biological process	GO:0009737	response to abscisic acid	101017	418	9088	26	0.984816
Biological process	GO:0010033	response to organic substance	101017	66	9088	2	0.985083
Biological process	GO:0048653	anther development	101017	66	9088	2	0.985083
Biological process	GO:0009664	plant-type cell wall organization	101017	135	9088	6	0.985113
Molecular function	GO:0050897	cobalt ion binding	101017	85	9088	3	0.985364
Molecular function	GO:0046872	metal ion binding	101017	983	9088	70	0.98537
Molecular function	GO:0035251	UDP-glucosyltransferase activity	101017	45	9088	1	0.985639
Molecular function	GO:0004713	protein tyrosine kinase activity	101017	183	9088	9	0.986503
Biological process	GO:0016132	brassinosteroid biosynthetic process	101017	121	9088	5	0.986991
Biological process	GO:0070838	divalent metal ion transport	101017	68	9088	2	0.987323
Biological process	GO:0006816	calcium ion transport	101017	138	9088	6	0.98759
Biological process	GO:0010540	basipetal auxin transport	101017	47	9088	1	0.988108
Biological process	GO:0006094	gluconeogenesis	101017	259	9088	14	0.988229
Molecular function	GO:0003723	RNA binding	101017	506	9088	32	0.988639
Biological process	GO:0006184	GTP catabolic process	101017	231	9088	12	0.988744
Molecular function	GO:0005388	calcium-transporting ATPase activity	101017	48	9088	1	0.989178
Molecular function	GO:0050662	coenzyme binding	101017	107	9088	4	0.989262
Biological process	GO:0006972	hyperosmotic response	101017	124	9088	5	0.98928
Biological process	GO:0055085	transmembrane transport	101017	442	9088	27	0.989698
Biological process	GO:0009651	response to salt stress	101017	706	9088	47	0.990068
Biological process	GO:0015991	ATP hydrolysis coupled proton transport	101017	49	9088	1	0.990152
Molecular function	GO:0008565	protein transporter activity	101017	91	9088	3	0.990616
Biological process	GO:0006633	fatty acid biosynthetic process	101017	143	9088	6	0.990876
Molecular function	GO:0004672	protein kinase activity	101017	526	9088	33	0.990999
Biological process	GO:0009698	phenylpropanoid metabolic process	101017	50	9088	1	0.991039
Biological process	GO:0052544	defense response by callose deposition in cell wall	101017	50	9088	1	0.991039
Biological process	GO:0006950	response to stress	101017	322	9088	18	0.991102
Biological process	GO:0019243	methylglyoxal catabolic process to D-lactate	101017	110	9088	4	0.991277
Biological process	GO:0022900	electron transport chain	101017	110	9088	4	0.991277
Biological process	GO:0000902	cell morphogenesis	101017	73	9088	2	0.991584
Biological process	GO:0032508	DNA duplex unwinding	101017	51	9088	1	0.991845
Biological process	GO:0005975	carbohydrate metabolic process	101017	282	9088	15	0.992128
Biological process	GO:0015031	protein transport	101017	129	9088	5	0.992269
Molecular function	GO:0030170	pyridoxal phosphate binding	101017	129	9088	5	0.992269
Biological process	GO:0009734	auxin-activated signaling pathway	101017	112	9088	4	0.992413
Molecular function	GO:0003924	GTPase activity	101017	239	9088	12	0.992449
Biological process	GO:0030036	actin cytoskeleton organization	101017	52	9088	1	0.992579
Biological process	GO:0009595	detection of biotic stimulus	101017	52	9088	1	0.992579
Biological process	GO:0009750	response to fructose	101017	130	9088	5	0.992762
Biological process	GO:0050832	defense response to fungus	101017	284	9088	15	0.992833
Biological process	GO:0043086	negative regulation of catalytic activity	101017	76	9088	2	0.993429
Biological process	GO:0043900	regulation of multi-organism process	101017	54	9088	1	0.993855
Biological process	GO:0009266	response to temperature stimulus	101017	115	9088	4	0.993855
Biological process	GO:0010119	regulation of stomatal movement		77		2	0.993951
Biological process	GO:0009060	aerobic respiration		55		1	0.994408
Biological process	GO:0009617	response to bacterium		99		3	0.994867
Molecular function	GO:0005525	GTP binding		363		20	0.9949
Biological process	GO:0000038	very long-chain fatty acid metabolic process		56		1	0.994911
Biological process	GO:0007264	small GTPase mediated signal transduction		119		4	0.995373
Biological process	GO:0006857	oligopeptide transport		120		4	0.995692
Biological process	GO:0080167	response to karrikin		120		4	0.995692
Biological process	GO:0010200	response to chitin		267		13	0.99612
Biological process	GO:0007030	Golgi organization		223		10	0.996502
Biological process	GO:0048856	anatomical structure development		60		1	0.996511
Biological process	GO:0009826	unidimensional cell growth		105		3	0.996758
Biological process	GO:0016049	cell growth		142		5	0.996768
Biological process	GO:0080129	proteasome core complex assembly		142		5	0.996768
Biological process	GO:0042335	cuticle development		61		1	0.996825
Biological process	GO:0009620	response to fungus		85		2	0.996895
Biological process	GO:0031408	oxylipin biosynthetic process		62		1	0.997111
Biological process	GO:0006464	cellular protein modification process		86		2	0.997145
Biological process	GO:0009926	auxin polar transport		129		4	0.99775
Biological process	GO:0006096	glycolysis		325		16	0.997998
Molecular function	GO:0009055	electron carrier activity		429		23	0.99817
Biological process	GO:0009860	pollen tube growth		236		10	0.998334
Biological process	GO:0048527	lateral root development		68		1	0.998359
Molecular function	GO:0005507	copper ion binding		271		12	0.998619
Biological process	GO:0006278	RNA-dependent DNA replication		116		3	0.998623
Biological process	GO:0009832	plant-type cell wall biogenesis		157		5	0.99886
Molecular function	GO:0005506	iron ion binding		412		21	0.998939
Biological process	GO:0006661	phosphatidylinositol biosynthetic process		75		1	0.999152
Molecular function	GO:0008270	zinc ion binding		1023		64	0.999492
Molecular function	GO:0003964	RNA-directed DNA polymerase activity		129		3	0.999509
Biological process	GO:0006833	water transport		169		5	0.999516
Biological process	GO:0042742	defense response to bacterium		403		19	0.999617
Molecular function	GO:0016758	transferase activity, transferring hexosyl groups		110		2	0.999629
Biological process	GO:0009611	response to wounding		347		15	0.999719
Biological process	GO:0006508	proteolysis		499		25	0.999719
Biological process	GO:0009624	response to nematode		159		4	0.999762
Biological process	GO:0044238	primary metabolic process		303		12	0.99978
Biological process	GO:0009409	response to cold		431		20	0.9998
Molecular function	GO:0000166	nucleotide binding		1131		70	0.9998
Biological process	GO:0016310	phosphorylation		638		34	0.999808
Biological process	GO:0010310	regulation of hydrogen peroxide metabolic process		95		1	0.999872
Biological process	GO:0009853	photorespiration		167		4	0.999872
Biological process	GO:0046686	response to cadmium ion		754		39	0.999972
Molecular function	GO:0004252	serine-type endopeptidase activity		118		1	0.999985
Biological process	GO:0055114	oxidation-reduction process		1644		85	1
Biological process	GO:0006412	translation		478		13	1
Molecular function	GO:0003735	structural constituent of ribosome		456		13	1

## Sheet: Table S3
Supplementary Table 3 The enriched GO terms for down-regulated DEUs in the early growth phase.
GO category	GO term	GO description	Total number of annotated GO terms in the blueberry genome (N)	Total number of the specific GO term in the blueberry genome (M)	Total number of GO terms in the predicted miRNA targets (n)	Total number of the specific GO terms in the predicted miRNA targets (k)	P-value
Molecular function	GO:0016168	chlorophyll binding	105815	31	15484	27	4.89508e-19
Biological process	GO:0046686	response to cadmium ion	105815	754	15484	200	1.22613e-17
Biological process	GO:0006833	water transport	105815	169	15484	66	6.87907e-15
Molecular function	GO:0003735	structural constituent of ribosome	105815	456	15484	131	7.4927e-15
Biological process	GO:0006096	glycolysis	105815	325	15484	101	4.10333e-14
Biological process	GO:0009765	photosynthesis, light harvesting	105815	21	15484	18	7.98186e-13
Molecular function	GO:0005200	structural constituent of cytoskeleton	105815	59	15484	32	1.50184e-12
Molecular function	GO:0005507	copper ion binding	105815	271	15484	84	6.16399e-12
Biological process	GO:0009853	photorespiration	105815	167	15484	60	7.40022e-12
Biological process	GO:0009651	response to salt stress	105815	706	15484	171	1.12694e-11
Biological process	GO:0007030	Golgi organization	105815	223	15484	71	6.50988e-11
Biological process	GO:0006414	translational elongation	105815	81	15484	35	5.39135e-10
Biological process	GO:0018298	protein-chromophore linkage	105815	29	15484	19	6.17953e-10
Biological process	GO:0051258	protein polymerization	105815	50	15484	26	6.3049e-10
Biological process	GO:0006412	translation	105815	478	15484	121	6.31428e-10
Biological process	GO:0006949	syncytium formation	105815	19	15484	15	6.45749e-10
Molecular function	GO:0005199	structural constituent of cell wall	105815	13	15484	12	1.07998e-09
Biological process	GO:0006972	hyperosmotic response	105815	124	15484	42	6.64367e-08
Biological process	GO:0080167	response to karrikin	105815	120	15484	41	7.19229e-08
Molecular function	GO:0004365	glyceraldehyde-3-phosphate dehydrogenase (NAD+) (phosphorylating) activity	105815	16	15484	12	9.79478e-08
Biological process	GO:0051049	regulation of transport	105815	10	15484	9	2.66603e-07
Molecular function	GO:0046933	proton-transporting ATP synthase activity, rotational mechanism	105815	29	15484	16	4.37994e-07
Biological process	GO:0080129	proteasome core complex assembly	105815	142	15484	44	5.78749e-07
Biological process	GO:0080170	hydrogen peroxide transmembrane transport	105815	13	15484	10	8.37584e-07
Biological process	GO:0051788	response to misfolded protein	105815	191	15484	54	8.78067e-07
Biological process	GO:0009060	aerobic respiration	105815	55	15484	23	9.58706e-07
Molecular function	GO:0008289	lipid binding	105815	41	15484	19	1.27183e-06
Molecular function	GO:0051287	NAD binding	105815	80	15484	29	1.41059e-06
Biological process	GO:0006556	S-adenosylmethionine biosynthetic process	105815	9	15484	8	1.64351e-06
Molecular function	GO:0004478	methionine adenosyltransferase activity	105815	9	15484	8	1.64351e-06
Biological process	GO:0006816	calcium ion transport	105815	138	15484	42	1.74011e-06
Molecular function	GO:0003746	translation elongation factor activity	105815	69	15484	26	2.09835e-06
Biological process	GO:0006098	pentose-phosphate shunt	105815	206	15484	56	2.162e-06
Biological process	GO:0019344	cysteine biosynthetic process	105815	182	15484	51	2.30659e-06
Biological process	GO:0009828	plant-type cell wall loosening	105815	14	15484	10	2.5433e-06
Biological process	GO:0071918	urea transmembrane transport	105815	14	15484	10	2.5433e-06
Molecular function	GO:0015204	urea transmembrane transporter activity	105815	14	15484	10	2.5433e-06
Biological process	GO:0048767	root hair elongation	105815	223	15484	58	6.4548e-06
Biological process	GO:0030003	cellular cation homeostasis	105815	86	15484	29	7.42239e-06
Biological process	GO:0003333	amino acid transmembrane transport	105815	49	15484	20	7.53833e-06
Molecular function	GO:0004427	inorganic diphosphatase activity	105815	18	15484	11	7.65828e-06
Molecular function	GO:0004739	pyruvate dehydrogenase (acetyl-transferring) activity	105815	8	15484	7	1.00106e-05
Molecular function	GO:0015250	water channel activity	105815	28	15484	14	1.06758e-05
Biological process	GO:0009266	response to temperature stimulus	105815	115	15484	35	1.21394e-05
Biological process	GO:0010218	response to far red light	105815	106	15484	33	1.25693e-05
Biological process	GO:0007017	microtubule-based process	105815	47	15484	19	1.49472e-05
Molecular function	GO:0008121	ubiquinol-cytochrome-c reductase activity	105815	19	15484	11	1.57696e-05
Biological process	GO:0006869	lipid transport	105815	81	15484	27	1.91532e-05
Biological process	GO:0015986	ATP synthesis coupled proton transport	105815	44	15484	18	2.05587e-05
Biological process	GO:0016126	sterol biosynthetic process	105815	182	15484	48	2.60164e-05
Biological process	GO:0015991	ATP hydrolysis coupled proton transport	105815	49	15484	19	3.00993e-05
Biological process	GO:0006835	dicarboxylic acid transport	105815	9	15484	7	3.92954e-05
Biological process	GO:0009809	lignin biosynthetic process	105815	50	15484	19	4.19051e-05
Biological process	GO:0070838	divalent metal ion transport	105815	68	15484	23	5.95992e-05
Molecular function	GO:0003871	5-methyltetrahydropteroyltriglutamate-homocysteine S-methyltransferase activity	105815	7	15484	6	6.00581e-05
Molecular function	GO:0008705	methionine synthase activity	105815	7	15484	6	6.00581e-05
Biological process	GO:0019253	reductive pentose-phosphate cycle	105815	15	15484	9	6.61203e-05
Biological process	GO:0010248	establishment or maintenance of transmembrane electrochemical gradient	105815	5	15484	5	6.70564e-05
Biological process	GO:0051289	protein homotetramerization	105815	5	15484	5	6.70564e-05
Molecular function	GO:0005179	hormone activity	105815	5	15484	5	6.70564e-05
Biological process	GO:0006730	one-carbon metabolic process	105815	36	15484	15	7.73752e-05
Biological process	GO:0016132	brassinosteroid biosynthetic process	105815	121	15484	34	9.69268e-05
Biological process	GO:0042742	defense response to bacterium	105815	403	15484	87	0.000110146
Biological process	GO:0010114	response to red light	105815	94	15484	28	0.000130275
Biological process	GO:0006839	mitochondrial transport	105815	42	15484	16	0.000160832
Biological process	GO:0006569	tryptophan catabolic process	105815	59	15484	20	0.000170551
Biological process	GO:0009637	response to blue light	105815	102	15484	29	0.00024398
Biological process	GO:0009409	response to cold	105815	431	15484	90	0.000282272
Molecular function	GO:0051537	2 iron, 2 sulfur cluster binding	105815	28	15484	12	0.000292553
Biological process	GO:0001510	RNA methylation	105815	153	15484	39	0.000300546
Molecular function	GO:0030599	pectinesterase activity	105815	44	15484	16	0.00030107
Biological process	GO:0006661	phosphatidylinositol biosynthetic process	105815	75	15484	23	0.000313937
Biological process	GO:0010196	nonphotochemical quenching	105815	6	15484	5	0.00035329
Biological process	GO:0080144	amino acid homeostasis	105815	6	15484	5	0.00035329
Molecular function	GO:0046923	ER retention sequence binding	105815	6	15484	5	0.00035329
Molecular function	GO:0003924	GTPase activity	105815	239	15484	55	0.000369168
Molecular function	GO:0030976	thiamine pyrophosphate binding	105815	25	15484	11	0.000396687
Biological process	GO:0022900	electron transport chain	105815	110	15484	30	0.000422762
Molecular function	GO:0005525	GTP binding	105815	363	15484	77	0.000454764
Biological process	GO:0006850	mitochondrial pyruvate transport	105815	4	15484	4	0.000458353
Molecular function	GO:0033946	xyloglucan-specific endo-beta-1,4-glucanase activity	105815	4	15484	4	0.000458353
Molecular function	GO:0004473	malate dehydrogenase (decarboxylating) (NADP+) activity	105815	4	15484	4	0.000458353
Biological process	GO:0006184	GTP catabolic process	105815	231	15484	53	0.000501967
Molecular function	GO:0008266	poly(U) RNA binding	105815	30	15484	12	0.000625812
Biological process	GO:0006007	glucose catabolic process	105815	88	15484	25	0.000639707
Biological process	GO:0009926	auxin polar transport	105815	129	15484	33	0.000781922
Biological process	GO:0006631	fatty acid metabolic process	105815	23	15484	10	0.000817341
Biological process	GO:0006108	malate metabolic process	105815	23	15484	10	0.000817341
Molecular function	GO:0004872	receptor activity	105815	23	15484	10	0.000817341
Biological process	GO:0009657	plastid organization	105815	39	15484	14	0.000821243
Molecular function	GO:0015450	P-P-bond-hydrolysis-driven protein transmembrane transporter activity	105815	27	15484	11	0.000874897
Molecular function	GO:0050897	cobalt ion binding	105815	85	15484	24	0.000893476
Biological process	GO:0015865	purine nucleotide transport	105815	7	15484	5	0.00108637
Biological process	GO:0080022	primary root development	105815	13	15484	7	0.0010884
Molecular function	GO:0004737	pyruvate decarboxylase activity	105815	13	15484	7	0.0010884
Biological process	GO:0042545	cell wall modification	105815	67	15484	20	0.00109541
Biological process	GO:0006621	protein retention in ER lumen	105815	10	15484	6	0.00120858
Biological process	GO:0015931	nucleobase-containing compound transport	105815	17	15484	8	0.0014723
Biological process	GO:0009684	indoleacetic acid biosynthetic process	105815	69	15484	20	0.00163192
Molecular function	GO:0008810	cellulase activity	105815	29	15484	11	0.00175213
Biological process	GO:0010189	vitamin E biosynthetic process	105815	25	15484	10	0.00176615
Biological process	GO:0010143	cutin biosynthetic process	105815	25	15484	10	0.00176615
Molecular function	GO:0050253	retinyl-palmitate esterase activity	105815	14	15484	7	0.00190231
Molecular function	GO:0005313	L-glutamate transmembrane transporter activity	105815	14	15484	7	0.00190231
Biological process	GO:0009831	plant-type cell wall modification involved in multidimensional cell growth	105815	18	15484	8	0.00231193
Biological process	GO:0009955	adaxial/abaxial pattern specification	105815	18	15484	8	0.00231193
Molecular function	GO:0009678	hydrogen-translocating pyrophosphatase activity	105815	22	15484	9	0.00248609
Biological process	GO:0051865	protein autoubiquitination	105815	8	15484	5	0.00254665
Molecular function	GO:0005310	dicarboxylic acid transmembrane transporter activity	105815	8	15484	5	0.00254665
Biological process	GO:0008361	regulation of cell size	105815	72	15484	20	0.00284465
Molecular function	GO:0050661	NADP binding	105815	82	15484	22	0.00290518
Biological process	GO:0009062	fatty acid catabolic process	105815	44	15484	14	0.00306238
Molecular function	GO:0080032	methyl jasmonate esterase activity	105815	15	15484	7	0.0031183
Molecular function	GO:0080030	methyl indole-3-acetate esterase activity	105815	15	15484	7	0.0031183
Biological process	GO:0071731	response to nitric oxide	105815	3	15484	3	0.00313282
Biological process	GO:0010306	rhamnogalacturonan II biosynthetic process	105815	3	15484	3	0.00313282
Biological process	GO:0033385	geranylgeranyl diphosphate metabolic process	105815	3	15484	3	0.00313282
Biological process	GO:0033521	phytyl diphosphate biosynthetic process	105815	3	15484	3	0.00313282
Molecular function	GO:0004013	adenosylhomocysteinase activity	105815	3	15484	3	0.00313282
Molecular function	GO:0016984	ribulose-bisphosphate carboxylase activity	105815	3	15484	3	0.00313282
Molecular function	GO:0017153	sodium:dicarboxylate symporter activity	105815	3	15484	3	0.00313282
Molecular function	GO:0080132	fatty acid alpha-hydroxylase activity	105815	3	15484	3	0.00313282
Molecular function	GO:0003849	3-deoxy-7-phosphoheptulonate synthase activity	105815	3	15484	3	0.00313282
Molecular function	GO:0008963	phospho-N-acetylmuramoyl-pentapeptide-transferase activity	105815	3	15484	3	0.00313282
Biological process	GO:0010043	response to zinc ion	105815	73	15484	20	0.00338775
Biological process	GO:0006084	acetyl-CoA metabolic process	105815	88	15484	23	0.00339488
Molecular function	GO:0008553	hydrogen-exporting ATPase activity, phosphorylative mechanism	105815	27	15484	10	0.00345097
Biological process	GO:0009664	plant-type cell wall organization	105815	135	15484	32	0.00346375
Biological process	GO:0009269	response to desiccation	105815	54	15484	16	0.00359912
Biological process	GO:0009750	response to fructose	105815	130	15484	31	0.00360312
Biological process	GO:0030042	actin filament depolymerization	105815	12	15484	6	0.0040842
Biological process	GO:0051017	actin filament bundle assembly	105815	12	15484	6	0.0040842
Molecular function	GO:0004616	phosphogluconate dehydrogenase (decarboxylating) activity	105815	12	15484	6	0.0040842
Molecular function	GO:0051920	peroxiredoxin activity	105815	12	15484	6	0.0040842
Biological process	GO:0006094	gluconeogenesis	105815	259	15484	54	0.00423417
Biological process	GO:0055085	transmembrane transport	105815	442	15484	85	0.00481888
Molecular function	GO:0080031	methyl salicylate esterase activity	105815	16	15484	7	0.00484849
Biological process	GO:0007005	mitochondrion organization	105815	9	15484	5	0.00503995
Biological process	GO:0030497	fatty acid elongation	105815	9	15484	5	0.00503995
Biological process	GO:0046786	viral replication complex formation and maintenance	105815	9	15484	5	0.00503995
Biological process	GO:0006875	cellular metal ion homeostasis	105815	9	15484	5	0.00503995
Biological process	GO:0019305	dTDP-rhamnose biosynthetic process	105815	9	15484	5	0.00503995
Molecular function	GO:0004618	phosphoglycerate kinase activity	105815	9	15484	5	0.00503995
Molecular function	GO:0018685	alkane 1-monooxygenase activity	105815	9	15484	5	0.00503995
Molecular function	GO:0008460	dTDP-glucose 4,6-dehydratase activity	105815	9	15484	5	0.00503995
Biological process	GO:0015711	organic anion transport	105815	20	15484	8	0.00507038
Molecular function	GO:0004089	carbonate dehydratase activity	105815	20	15484	8	0.00507038
Biological process	GO:0008535	respiratory chain complex IV assembly	105815	6	15484	4	0.00536404
Biological process	GO:0009768	photosynthesis, light harvesting in photosystem I	105815	6	15484	4	0.00536404
Biological process	GO:0071258	cellular response to gravity	105815	6	15484	4	0.00536404
Biological process	GO:0010378	temperature compensation of the circadian clock	105815	6	15484	4	0.00536404
Molecular function	GO:0001104	RNA polymerase II transcription cofactor activity	105815	6	15484	4	0.00536404
Biological process	GO:0043086	negative regulation of catalytic activity	105815	76	15484	20	0.00555785
Molecular function	GO:0005351	sugar:hydrogen symporter activity	105815	71	15484	19	0.00557815
Biological process	GO:0009932	cell tip growth	105815	118	15484	28	0.00586567
Biological process	GO:0015992	proton transport	105815	47	15484	14	0.00594029
Biological process	GO:0015031	protein transport	105815	129	15484	30	0.00606085
Biological process	GO:0009744	response to sucrose	105815	162	15484	36	0.00622348
Biological process	GO:0007568	aging	105815	38	15484	12	0.00632983
Molecular function	GO:0050378	UDP-glucuronate 4-epimerase activity	105815	13	15484	6	0.00665203
Biological process	GO:0009225	nucleotide-sugar metabolic process	105815	21	15484	8	0.00715279
Molecular function	GO:0008514	organic anion transmembrane transporter activity	105815	21	15484	8	0.00715279
Molecular function	GO:0015171	amino acid transmembrane transporter activity	105815	34	15484	11	0.00719924
Molecular function	GO:0009922	fatty acid elongase activity	105815	17	15484	7	0.00721181
Molecular function	GO:0015326	cationic amino acid transmembrane transporter activity	105815	17	15484	7	0.00721181
Biological process	GO:0046685	response to arsenic-containing substance	105815	39	15484	12	0.00794692
Biological process	GO:0010017	red or far-red light signaling pathway	105815	10	15484	5	0.00887132
Molecular function	GO:0015181	arginine transmembrane transporter activity	105815	10	15484	5	0.00887132
Molecular function	GO:0015189	L-lysine transmembrane transporter activity	105815	10	15484	5	0.00887132
Molecular function	GO:0004332	fructose-bisphosphate aldolase activity	105815	10	15484	5	0.00887132
Biological process	GO:0045490	pectin catabolic process	105815	26	15484	9	0.00901922
Molecular function	GO:0008137	NADH dehydrogenase (ubiquinone) activity	105815	26	15484	9	0.00901922
Molecular function	GO:0046961	proton-transporting ATPase activity, rotational mechanism	105815	26	15484	9	0.00901922
Molecular function	GO:0051015	actin filament binding	105815	26	15484	9	0.00901922
Biological process	GO:0043900	regulation of multi-organism process	105815	54	15484	15	0.00905584
Biological process	GO:0052541	plant-type cell wall cellulose metabolic process	105815	40	15484	12	0.00986984
Biological process	GO:0010015	root morphogenesis	105815	40	15484	12	0.00986984
Molecular function	GO:0005345	purine nucleobase transmembrane transporter activity	105815	14	15484	6	0.0102143
Molecular function	GO:0030570	pectate lyase activity	105815	18	15484	7	0.0103299
Biological process	GO:0052546	cell wall pectin metabolic process	105815	45	15484	13	0.0103639
Molecular function	GO:0035251	UDP-glucosyltransferase activity	105815	45	15484	13	0.0103639
Biological process	GO:0005982	starch metabolic process	105815	50	15484	14	0.010662
Biological process	GO:0009698	phenylpropanoid metabolic process	105815	50	15484	14	0.010662
Biological process	GO:0015976	carbon utilization	105815	7	15484	4	0.0110676
Biological process	GO:0010222	stem vascular tissue pattern formation	105815	7	15484	4	0.0110676
Biological process	GO:0006006	glucose metabolic process	105815	7	15484	4	0.0110676
Biological process	GO:0040014	regulation of multicellular organism growth	105815	7	15484	4	0.0110676
Biological process	GO:0051938	L-glutamate import	105815	7	15484	4	0.0110676
Biological process	GO:0006086	acetyl-CoA biosynthetic process from pyruvate	105815	7	15484	4	0.0110676
Biological process	GO:0031640	killing of cells of other organism	105815	4	15484	3	0.0111562
Biological process	GO:0009156	ribonucleoside monophosphate biosynthetic process	105815	4	15484	3	0.0111562
Biological process	GO:0009056	catabolic process	105815	4	15484	3	0.0111562
Biological process	GO:0048569	post-embryonic organ development	105815	4	15484	3	0.0111562
Biological process	GO:0016048	detection of temperature stimulus	105815	4	15484	3	0.0111562
Biological process	GO:0071668	plant-type cell wall assembly	105815	4	15484	3	0.0111562
Biological process	GO:0033587	shikimate biosynthetic process	105815	4	15484	3	0.0111562
Biological process	GO:0009972	cytidine deamination	105815	4	15484	3	0.0111562
Biological process	GO:0072489	methylammonium transmembrane transport	105815	4	15484	3	0.0111562
Biological process	GO:0009099	valine biosynthetic process	105815	4	15484	3	0.0111562
Biological process	GO:0060919	auxin influx	105815	4	15484	3	0.0111562
Molecular function	GO:0051739	ammonia transmembrane transporter activity	105815	4	15484	3	0.0111562
Molecular function	GO:0004126	cytidine deaminase activity	105815	4	15484	3	0.0111562
Molecular function	GO:0004149	dihydrolipoyllysine-residue succinyltransferase activity	105815	4	15484	3	0.0111562
Molecular function	GO:0015200	methylammonium transmembrane transporter activity	105815	4	15484	3	0.0111562
Molecular function	GO:0047100	glyceraldehyde-3-phosphate dehydrogenase (NADP+) (phosphorylating) activity	105815	4	15484	3	0.0111562
Molecular function	GO:0047672	anthranilate N-benzoyltransferase activity	105815	4	15484	3	0.0111562
Molecular function	GO:0045550	geranylgeranyl reductase activity	105815	4	15484	3	0.0111562
Molecular function	GO:0046424	ferulate 5-hydroxylase activity	105815	4	15484	3	0.0111562
Molecular function	GO:0035252	UDP-xylosyltransferase activity	105815	4	15484	3	0.0111562
Molecular function	GO:0004021	L-alanine:2-oxoglutarate aminotransferase activity	105815	4	15484	3	0.0111562
Molecular function	GO:0005093	Rab GDP-dissociation inhibitor activity	105815	4	15484	3	0.0111562
Biological process	GO:0009740	gibberellic acid mediated signaling pathway	105815	41	15484	12	0.0121342
Biological process	GO:0007389	pattern specification process	105815	71	15484	18	0.0122781
Biological process	GO:0000271	polysaccharide biosynthetic process	105815	92	15484	22	0.0123148
Biological process	GO:0007264	small GTPase mediated signal transduction	105815	119	15484	27	0.0123226
Biological process	GO:0006354	DNA-templated transcription, elongation	105815	42	15484	12	0.0147761
Biological process	GO:0019684	photosynthesis, light reaction	105815	62	15484	16	0.0148691
Molecular function	GO:0010011	auxin binding	105815	15	15484	6	0.014945
Biological process	GO:0009805	coumarin biosynthetic process	105815	47	15484	13	0.0150811
Molecular function	GO:0045330	aspartyl esterase activity	105815	28	15484	9	0.015181
Biological process	GO:0010155	regulation of proton transport	105815	78	15484	19	0.0157544
Molecular function	GO:0008447	L-ascorbate oxidase activity	105815	38	15484	11	0.0173846
Molecular function	GO:0004129	cytochrome-c oxidase activity	105815	20	15484	7	0.019305
Biological process	GO:0048578	positive regulation of long-day photoperiodism, flowering	105815	8	15484	4	0.0195885
Biological process	GO:0071423	malate transmembrane transport	105815	8	15484	4	0.0195885
Biological process	GO:0048658	anther wall tapetum development	105815	8	15484	4	0.0195885
Biological process	GO:0043091	L-arginine import	105815	8	15484	4	0.0195885
Biological process	GO:0015936	coenzyme A metabolic process	105815	8	15484	4	0.0195885
Molecular function	GO:0004420	hydroxymethylglutaryl-CoA reductase (NADPH) activity	105815	8	15484	4	0.0195885
Biological process	GO:0006511	ubiquitin-dependent protein catabolic process	105815	286	15484	55	0.0197172
Molecular function	GO:0050662	coenzyme binding	105815	107	15484	24	0.0200211
Molecular function	GO:0045735	nutrient reservoir activity	105815	34	15484	10	0.0204341
Biological process	GO:0015824	proline transport	105815	59	15484	15	0.0205589
Biological process	GO:0048359	mucilage metabolic process involved in seed coat development	105815	2	15484	2	0.0214115
Biological process	GO:0048445	carpel morphogenesis	105815	2	15484	2	0.0214115
Biological process	GO:0090355	positive regulation of auxin metabolic process	105815	2	15484	2	0.0214115
Biological process	GO:1901962	S-adenosyl-L-methionine transmembrane transport	105815	2	15484	2	0.0214115
Biological process	GO:0043153	entrainment of circadian clock by photoperiod	105815	2	15484	2	0.0214115
Biological process	GO:0000380	alternative mRNA splicing, via spliceosome	105815	2	15484	2	0.0214115
Biological process	GO:0015695	organic cation transport	105815	2	15484	2	0.0214115
Biological process	GO:0000289	nuclear-transcribed mRNA poly(A) tail shortening	105815	2	15484	2	0.0214115
Biological process	GO:2000022	regulation of jasmonic acid mediated signaling pathway	105815	2	15484	2	0.0214115
Biological process	GO:0046471	phosphatidylglycerol metabolic process	105815	2	15484	2	0.0214115
Biological process	GO:0090358	positive regulation of tryptophan metabolic process	105815	2	15484	2	0.0214115
Biological process	GO:0010452	histone H3-K36 methylation	105815	2	15484	2	0.0214115
Biological process	GO:0034050	host programmed cell death induced by symbiont	105815	2	15484	2	0.0214115
Biological process	GO:0019395	fatty acid oxidation	105815	2	15484	2	0.0214115
Molecular function	GO:0003861	3-isopropylmalate dehydratase activity	105815	2	15484	2	0.0214115
Molecular function	GO:0015398	high affinity secondary active ammonium transmembrane transporter activity	105815	2	15484	2	0.0214115
Molecular function	GO:0031210	phosphatidylcholine binding	105815	2	15484	2	0.0214115
Molecular function	GO:0000095	S-adenosyl-L-methionine transmembrane transporter activity	105815	2	15484	2	0.0214115
Molecular function	GO:0030755	quercetin 3-O-methyltransferase activity	105815	2	15484	2	0.0214115
Molecular function	GO:0050162	oxalate oxidase activity	105815	2	15484	2	0.0214115
Molecular function	GO:0008752	FMN reductase activity	105815	2	15484	2	0.0214115
Molecular function	GO:0052722	fatty acid in-chain hydroxylase activity	105815	2	15484	2	0.0214115
Molecular function	GO:0016719	carotene 7,8-desaturase activity	105815	2	15484	2	0.0214115
Molecular function	GO:0052637	delta 3-trans-hexadecenoic acid phosphatidylglycerol desaturase activity	105815	2	15484	2	0.0214115
Molecular function	GO:0008679	2-hydroxy-3-oxopropionate reductase activity	105815	2	15484	2	0.0214115
Molecular function	GO:0033799	myricetin 3'-O-methyltransferase activity	105815	2	15484	2	0.0214115
Molecular function	GO:0008794	arsenate reductase (glutaredoxin) activity	105815	12	15484	5	0.021636
Molecular function	GO:0016210	naringenin-chalcone synthase activity	105815	12	15484	5	0.021636
Molecular function	GO:0046556	alpha-N-arabinofuranosidase activity	105815	12	15484	5	0.021636
Molecular function	GO:0042973	glucan endo-1,3-beta-D-glucosidase activity	105815	25	15484	8	0.0221948
Biological process	GO:0042254	ribosome biogenesis	105815	65	15484	16	0.0230311
Biological process	GO:0034219	carbohydrate transmembrane transport	105815	60	15484	15	0.0238055
Biological process	GO:0006099	tricarboxylic acid cycle	105815	60	15484	15	0.0238055
Biological process	GO:0009718	anthocyanin-containing compound biosynthetic process	105815	30	15484	9	0.0239772
Biological process	GO:0010928	regulation of auxin mediated signaling pathway	105815	5	15484	3	0.0248553
Biological process	GO:2001006	regulation of cellulose biosynthetic process	105815	5	15484	3	0.0248553
Biological process	GO:0006123	mitochondrial electron transport, cytochrome c to oxygen	105815	5	15484	3	0.0248553
Biological process	GO:0017157	regulation of exocytosis	105815	5	15484	3	0.0248553
Biological process	GO:0009939	positive regulation of gibberellic acid mediated signaling pathway	105815	5	15484	3	0.0248553
Biological process	GO:0009082	branched-chain amino acid biosynthetic process	105815	5	15484	3	0.0248553
Biological process	GO:0051650	establishment of vesicle localization	105815	5	15484	3	0.0248553
Biological process	GO:0035434	copper ion transmembrane transport	105815	5	15484	3	0.0248553
Biological process	GO:0015886	heme transport	105815	5	15484	3	0.0248553
Biological process	GO:0042256	mature ribosome assembly	105815	5	15484	3	0.0248553
Biological process	GO:0008612	peptidyl-lysine modification to hypusine	105815	5	15484	3	0.0248553
Biological process	GO:0030834	regulation of actin filament depolymerization	105815	5	15484	3	0.0248553
Molecular function	GO:0010489	UDP-4-keto-6-deoxy-glucose-3,5-epimerase activity	105815	5	15484	3	0.0248553
Molecular function	GO:0018456	aryl-alcohol dehydrogenase (NAD+) activity	105815	5	15484	3	0.0248553
Molecular function	GO:0052691	UDP-arabinopyranose mutase activity	105815	5	15484	3	0.0248553
Molecular function	GO:0004301	epoxide hydrolase activity	105815	5	15484	3	0.0248553
Molecular function	GO:0030515	snoRNA binding	105815	5	15484	3	0.0248553
Molecular function	GO:0004807	triose-phosphate isomerase activity	105815	5	15484	3	0.0248553
Molecular function	GO:0015232	heme transporter activity	105815	5	15484	3	0.0248553
Molecular function	GO:0032794	GTPase activating protein binding	105815	5	15484	3	0.0248553
Molecular function	GO:0004455	ketol-acid reductoisomerase activity	105815	5	15484	3	0.0248553
Molecular function	GO:0046910	pectinesterase inhibitor activity	105815	5	15484	3	0.0248553
Molecular function	GO:0010490	UDP-4-keto-rhamnose-4-keto-reductase activity	105815	5	15484	3	0.0248553
Molecular function	GO:0050379	UDP-glucuronate 5'-epimerase activity	105815	5	15484	3	0.0248553
Molecular function	GO:0004096	catalase activity	105815	5	15484	3	0.0248553
Molecular function	GO:0050184	phosphatidylcholine desaturase activity	105815	5	15484	3	0.0248553
Molecular function	GO:0004857	enzyme inhibitor activity	105815	35	15484	10	0.0249536
Biological process	GO:0006598	polyamine catabolic process	105815	40	15484	11	0.0253491
Biological process	GO:0006744	ubiquinone biosynthetic process	105815	21	15484	7	0.0253811
Molecular function	GO:0005315	inorganic phosphate transmembrane transporter activity	105815	21	15484	7	0.0253811
Biological process	GO:0009631	cold acclimation	105815	26	15484	8	0.0280506
Molecular function	GO:0004784	superoxide dismutase activity	105815	17	15484	6	0.0285253
Biological process	GO:0009826	unidimensional cell growth	105815	105	15484	23	0.0290122
Biological process	GO:0009117	nucleotide metabolic process	105815	31	15484	9	0.0295178
Biological process	GO:0006546	glycine catabolic process	105815	46	15484	12	0.0298368
Biological process	GO:0009969	xyloglucan biosynthetic process	105815	13	15484	5	0.031001
Molecular function	GO:0005471	ATP:ADP antiporter activity	105815	13	15484	5	0.031001
Biological process	GO:0009097	isoleucine biosynthetic process	105815	9	15484	4	0.0312274
Biological process	GO:0010044	response to aluminum ion	105815	9	15484	4	0.0312274
Biological process	GO:0008295	spermidine biosynthetic process	105815	9	15484	4	0.0312274
Biological process	GO:0009088	threonine biosynthetic process	105815	9	15484	4	0.0312274
Biological process	GO:0015698	inorganic anion transport	105815	9	15484	4	0.0312274
Molecular function	GO:0043022	ribosome binding	105815	9	15484	4	0.0312274
Molecular function	GO:0046029	mannitol dehydrogenase activity	105815	9	15484	4	0.0312274
Biological process	GO:0009595	detection of biotic stimulus	105815	52	15484	13	0.033878
Biological process	GO:0009825	multidimensional cell growth	105815	135	15484	28	0.0338889
Biological process	GO:0009814	defense response, incompatible interaction	105815	32	15484	9	0.0358931
Molecular function	GO:0016717	oxidoreductase activity, acting on paired donors, with oxidation of a pair of donors resulting in the reduction of molecular oxygen to two molecules of water	105815	37	15484	10	0.0360598
Biological process	GO:0019853	L-ascorbic acid biosynthetic process	105815	18	15484	6	0.037623
Biological process	GO:0009767	photosynthetic electron transport chain	105815	14	15484	5	0.0425491
Molecular function	GO:0048040	UDP-glucuronate decarboxylase activity	105815	14	15484	5	0.0425491
Biological process	GO:0046482	para-aminobenzoic acid metabolic process	105815	38	15484	10	0.0427295
Biological process	GO:0016998	cell wall macromolecule catabolic process	105815	28	15484	8	0.0427758
Biological process	GO:0019216	regulation of lipid metabolic process	105815	28	15484	8	0.0427758
Molecular function	GO:0070330	aromatase activity	105815	33	15484	9	0.04315
Biological process	GO:0010498	proteasomal protein catabolic process	105815	138	15484	28	0.043518
Biological process	GO:0042773	ATP synthesis coupled electron transport	105815	6	15484	3	0.0443465
Biological process	GO:0015742	alpha-ketoglutarate transport	105815	6	15484	3	0.0443465
Biological process	GO:0015729	oxaloacetate transport	105815	6	15484	3	0.0443465
Biological process	GO:0048268	clathrin coat assembly	105815	6	15484	3	0.0443465
Biological process	GO:0044700	single organism signaling	105815	6	15484	3	0.0443465
Molecular function	GO:0008453	alanine-glyoxylate transaminase activity	105815	6	15484	3	0.0443465
Molecular function	GO:0005545	1-phosphatidylinositol binding	105815	6	15484	3	0.0443465
Molecular function	GO:0015131	oxaloacetate transmembrane transporter activity	105815	6	15484	3	0.0443465
Biological process	GO:0019953	sexual reproduction	105815	10	15484	4	0.0461315
Biological process	GO:0006014	D-ribose metabolic process	105815	10	15484	4	0.0461315
Biological process	GO:0001558	regulation of cell growth	105815	10	15484	4	0.0461315
Molecular function	GO:0045548	phenylalanine ammonia-lyase activity	105815	10	15484	4	0.0461315
Molecular function	GO:0004747	ribokinase activity	105815	10	15484	4	0.0461315
Molecular function	GO:0004605	phosphatidate cytidylyltransferase activity	105815	10	15484	4	0.0461315
Biological process	GO:0019761	glucosinolate biosynthetic process	105815	133	15484	27	0.0464714
Biological process	GO:0006814	sodium ion transport	105815	24	15484	7	0.0510137
Biological process	GO:0042398	cellular modified amino acid biosynthetic process	105815	34	15484	9	0.0513277
Biological process	GO:0006073	cellular glucan metabolic process	105815	34	15484	9	0.0513277
Biological process	GO:0006301	postreplication repair	105815	34	15484	9	0.0513277
Molecular function	GO:0016762	xyloglucan:xyloglucosyl transferase activity	105815	34	15484	9	0.0513277
Biological process	GO:0048653	anther development	105815	66	15484	15	0.0517565
Biological process	GO:0035304	regulation of protein dephosphorylation	105815	106	15484	22	0.054642
Biological process	GO:0009089	lysine biosynthetic process via diaminopimelate	105815	15	15484	5	0.0563511
Biological process	GO:0006605	protein targeting	105815	15	15484	5	0.0563511
Molecular function	GO:0004568	chitinase activity	105815	15	15484	5	0.0563511
Molecular function	GO:0008194	UDP-glycosyltransferase activity	105815	15	15484	5	0.0563511
Biological process	GO:0006888	ER to Golgi vesicle-mediated transport	105815	165	15484	32	0.0564161
Biological process	GO:0010310	regulation of hydrogen peroxide metabolic process	105815	95	15484	20	0.0569973
Biological process	GO:0006334	nucleosome assembly	105815	56	15484	13	0.0579568
Biological process	GO:0000038	very long-chain fatty acid metabolic process	105815	56	15484	13	0.0579568
Biological process	GO:0010442	guard cell morphogenesis	105815	3	15484	2	0.057969
Biological process	GO:0048864	stem cell development	105815	3	15484	2	0.057969
Biological process	GO:0015757	galactose transport	105815	3	15484	2	0.057969
Biological process	GO:0045905	positive regulation of translational termination	105815	3	15484	2	0.057969
Biological process	GO:1901485	positive regulation of transcription factor catabolic process	105815	3	15484	2	0.057969
Biological process	GO:0015812	gamma-aminobutyric acid transport	105815	3	15484	2	0.057969
Biological process	GO:0042547	cell wall modification involved in multidimensional cell growth	105815	3	15484	2	0.057969
Biological process	GO:0042819	vitamin B6 biosynthetic process	105815	3	15484	2	0.057969
Biological process	GO:0060776	simple leaf morphogenesis	105815	3	15484	2	0.057969
Biological process	GO:0010064	embryonic shoot morphogenesis	105815	3	15484	2	0.057969
Biological process	GO:0015793	glycerol transport	105815	3	15484	2	0.057969
Biological process	GO:0043489	RNA stabilization	105815	3	15484	2	0.057969
Biological process	GO:0019877	diaminopimelate biosynthetic process	105815	3	15484	2	0.057969
Biological process	GO:0015758	glucose transport	105815	3	15484	2	0.057969
Biological process	GO:0019563	glycerol catabolic process	105815	3	15484	2	0.057969
Biological process	GO:0009052	pentose-phosphate shunt, non-oxidative branch	105815	3	15484	2	0.057969
Biological process	GO:0006452	translational frameshifting	105815	3	15484	2	0.057969
Biological process	GO:0071492	cellular response to UV-A	105815	3	15484	2	0.057969
Biological process	GO:0006177	GMP biosynthetic process	105815	3	15484	2	0.057969
Biological process	GO:0019481	L-alanine catabolic process, by transamination	105815	3	15484	2	0.057969
Biological process	GO:1900425	negative regulation of defense response to bacterium	105815	3	15484	2	0.057969
Biological process	GO:0044208	'de novo' AMP biosynthetic process	105815	3	15484	2	0.057969
Molecular function	GO:0043325	phosphatidylinositol-3,4-bisphosphate binding	105815	3	15484	2	0.057969
Molecular function	GO:0004019	adenylosuccinate synthase activity	105815	3	15484	2	0.057969
Molecular function	GO:0015098	molybdate ion transmembrane transporter activity	105815	3	15484	2	0.057969
Molecular function	GO:0046790	virion binding	105815	3	15484	2	0.057969
Molecular function	GO:0008936	nicotinamidase activity	105815	3	15484	2	0.057969
Molecular function	GO:0005355	glucose transmembrane transporter activity	105815	3	15484	2	0.057969
Molecular function	GO:0003962	cystathionine gamma-synthase activity	105815	3	15484	2	0.057969
Molecular function	GO:0015168	glycerol transmembrane transporter activity	105815	3	15484	2	0.057969
Molecular function	GO:0003999	adenine phosphoribosyltransferase activity	105815	3	15484	2	0.057969
Molecular function	GO:0080065	4-alpha-methyl-delta7-sterol-4alpha-methyl oxidase activity	105815	3	15484	2	0.057969
Molecular function	GO:0015185	gamma-aminobutyric acid transmembrane transporter activity	105815	3	15484	2	0.057969
Molecular function	GO:0015145	monosaccharide transmembrane transporter activity	105815	3	15484	2	0.057969
Molecular function	GO:0005354	galactose transmembrane transporter activity	105815	3	15484	2	0.057969
Molecular function	GO:0010276	phytol kinase activity	105815	3	15484	2	0.057969
Molecular function	GO:0003955	NAD(P)H dehydrogenase (quinone) activity	105815	3	15484	2	0.057969
Molecular function	GO:0003985	acetyl-CoA C-acetyltransferase activity	105815	3	15484	2	0.057969
Molecular function	GO:0003984	acetolactate synthase activity	105815	3	15484	2	0.057969
Molecular function	GO:0043023	ribosomal large subunit binding	105815	3	15484	2	0.057969
Molecular function	GO:0001872	(1->3)-beta-D-glucan binding	105815	3	15484	2	0.057969
Molecular function	GO:0043495	protein anchor	105815	3	15484	2	0.057969
Molecular function	GO:0030267	glyoxylate reductase (NADP) activity	105815	3	15484	2	0.057969
Molecular function	GO:0004379	glycylpeptide N-tetradecanoyltransferase activity	105815	3	15484	2	0.057969
Molecular function	GO:0004751	ribose-5-phosphate isomerase activity	105815	3	15484	2	0.057969
Molecular function	GO:0008840	4-hydroxy-tetrahydrodipicolinate synthase	105815	3	15484	2	0.057969
Biological process	GO:0043481	anthocyanin accumulation in tissues in response to UV light	105815	136	15484	27	0.0588294
Biological process	GO:0009846	pollen germination	105815	84	15484	18	0.0591008
Biological process	GO:0006629	lipid metabolic process	105815	166	15484	32	0.0604229
Biological process	GO:0045037	protein import into chloroplast stroma	105815	20	15484	6	0.0608362
Biological process	GO:0043269	regulation of ion transport	105815	62	15484	14	0.0616239
Biological process	GO:0008299	isoprenoid biosynthetic process	105815	30	15484	8	0.0618494
Molecular function	GO:0015078	hydrogen ion transmembrane transporter activity	105815	25	15484	7	0.062221
Biological process	GO:0009800	cinnamic acid biosynthetic process	105815	11	15484	4	0.0643079
Biological process	GO:0016559	peroxisome fission	105815	11	15484	4	0.0643079
Molecular function	GO:0016627	oxidoreductase activity, acting on the CH-CH group of donors	105815	11	15484	4	0.0643079
Molecular function	GO:0000287	magnesium ion binding	105815	179	15484	34	0.0646393
Biological process	GO:0008652	cellular amino acid biosynthetic process	105815	41	15484	10	0.0675925
Biological process	GO:0042938	dipeptide transport	105815	7	15484	3	0.0693057
Biological process	GO:0015813	L-glutamate transport	105815	7	15484	3	0.0693057
Biological process	GO:0009228	thiamine biosynthetic process	105815	7	15484	3	0.0693057
Biological process	GO:0048444	floral organ morphogenesis	105815	7	15484	3	0.0693057
Biological process	GO:0006122	mitochondrial electron transport, ubiquinol to cytochrome c	105815	7	15484	3	0.0693057
Biological process	GO:0010253	UDP-rhamnose biosynthetic process	105815	7	15484	3	0.0693057
Biological process	GO:0015819	lysine transport	105815	7	15484	3	0.0693057
Biological process	GO:0042939	tripeptide transport	105815	7	15484	3	0.0693057
Biological process	GO:0006120	mitochondrial electron transport, NADH to ubiquinone	105815	7	15484	3	0.0693057
Biological process	GO:0010480	microsporocyte differentiation	105815	7	15484	3	0.0693057
Biological process	GO:0006555	methionine metabolic process	105815	7	15484	3	0.0693057
Molecular function	GO:0015367	oxoglutarate:malate antiporter activity	105815	7	15484	3	0.0693057
Molecular function	GO:0016628	oxidoreductase activity, acting on the CH-CH group of donors, NAD or NADP as acceptor	105815	7	15484	3	0.0693057
Molecular function	GO:0042937	tripeptide transporter activity	105815	7	15484	3	0.0693057
Molecular function	GO:0042936	dipeptide transporter activity	105815	7	15484	3	0.0693057
Molecular function	GO:0015103	inorganic anion transmembrane transporter activity	105815	7	15484	3	0.0693057
Biological process	GO:0006733	oxidoreduction coenzyme metabolic process	105815	31	15484	8	0.0730952
Biological process	GO:0042787	protein ubiquitination involved in ubiquitin-dependent protein catabolic process	105815	21	15484	6	0.0750183
Biological process	GO:0009407	toxin catabolic process	105815	146	15484	28	0.0788165
Biological process	GO:0006364	rRNA processing	105815	225	15484	41	0.0792168
Biological process	GO:0006863	purine nucleobase transport	105815	37	15484	9	0.0816499
Biological process	GO:0009773	photosynthetic electron transport in photosystem I	105815	48	15484	11	0.0832232
Molecular function	GO:0030145	manganese ion binding	105815	48	15484	11	0.0832232
Biological process	GO:0015995	chlorophyll biosynthetic process	105815	153	15484	29	0.084209
Biological process	GO:0010207	photosystem II assembly	105815	147	15484	28	0.0843042
Molecular function	GO:0019904	protein domain specific binding	105815	12	15484	4	0.0856439
Molecular function	GO:0005381	iron ion transmembrane transporter activity	105815	12	15484	4	0.0856439
Biological process	GO:0032880	regulation of protein localization	105815	43	15484	10	0.0884102
Molecular function	GO:0051539	4 iron, 4 sulfur cluster binding	105815	43	15484	10	0.0884102
Biological process	GO:0006812	cation transport	105815	60	15484	13	0.0914822
Molecular function	GO:0046872	metal ion binding	105815	983	15484	159	0.0931881
Biological process	GO:0006979	response to oxidative stress	105815	253	15484	45	0.0937849
Biological process	GO:0009612	response to mechanical stimulus	105815	33	15484	8	0.0990466
Molecular function	GO:0046914	transition metal ion binding	105815	33	15484	8	0.0990466
Biological process	GO:0019676	ammonia assimilation cycle	105815	8	15484	3	0.099136
Biological process	GO:0009772	photosynthetic electron transport in photosystem II	105815	8	15484	3	0.099136
Biological process	GO:0051568	histone H3-K4 methylation	105815	8	15484	3	0.099136
Biological process	GO:0045226	extracellular polysaccharide biosynthetic process	105815	8	15484	3	0.099136
Biological process	GO:0000105	histidine biosynthetic process	105815	8	15484	3	0.099136
Biological process	GO:0009648	photoperiodism	105815	8	15484	3	0.099136
Biological process	GO:0033993	response to lipid	105815	8	15484	3	0.099136
Molecular function	GO:0008928	mannose-1-phosphate guanylyltransferase (GDP) activity	105815	8	15484	3	0.099136
Molecular function	GO:0030060	L-malate dehydrogenase activity	105815	8	15484	3	0.099136
Molecular function	GO:0003989	acetyl-CoA carboxylase activity	105815	8	15484	3	0.099136
Molecular function	GO:0004591	oxoglutarate dehydrogenase (succinyl-transferring) activity	105815	8	15484	3	0.099136
Molecular function	GO:0008831	dTDP-4-dehydrorhamnose reductase activity	105815	8	15484	3	0.099136
Molecular function	GO:0004190	aspartic-type endopeptidase activity	105815	84	15484	17	0.100248
Molecular function	GO:0046982	protein heterodimerization activity	105815	96	15484	19	0.102268
Biological process	GO:0043161	proteasome-mediated ubiquitin-dependent protein catabolic process	105815	120	15484	23	0.103601
Biological process	GO:0006544	glycine metabolic process	105815	4	15484	2	0.104782
Biological process	GO:0015749	monosaccharide transport	105815	4	15484	2	0.104782
Biological process	GO:0009399	nitrogen fixation	105815	4	15484	2	0.104782
Biological process	GO:0006557	S-adenosylmethioninamine biosynthetic process	105815	4	15484	2	0.104782
Biological process	GO:0006121	mitochondrial electron transport, succinate to ubiquinone	105815	4	15484	2	0.104782
Biological process	GO:0006168	adenine salvage	105815	4	15484	2	0.104782
Biological process	GO:0010589	leaf proximal/distal pattern formation	105815	4	15484	2	0.104782
Biological process	GO:0006542	glutamine biosynthetic process	105815	4	15484	2	0.104782
Biological process	GO:0010411	xyloglucan metabolic process	105815	4	15484	2	0.104782
Biological process	GO:1900056	negative regulation of leaf senescence	105815	4	15484	2	0.104782
Biological process	GO:0045901	positive regulation of translational elongation	105815	4	15484	2	0.104782
Biological process	GO:0010166	wax metabolic process	105815	4	15484	2	0.104782
Biological process	GO:0080119	ER body organization	105815	4	15484	2	0.104782
Biological process	GO:0048766	root hair initiation	105815	4	15484	2	0.104782
Biological process	GO:0042273	ribosomal large subunit biogenesis	105815	4	15484	2	0.104782
Biological process	GO:0006597	spermine biosynthetic process	105815	4	15484	2	0.104782
Molecular function	GO:0016595	glutamate binding	105815	4	15484	2	0.104782
Molecular function	GO:0045153	electron transporter, transferring electrons within CoQH2-cytochrome c reductase complex activity	105815	4	15484	2	0.104782
Molecular function	GO:0008177	succinate dehydrogenase (ubiquinone) activity	105815	4	15484	2	0.104782
Molecular function	GO:0070273	phosphatidylinositol-4-phosphate binding	105815	4	15484	2	0.104782
Molecular function	GO:0004142	diacylglycerol cholinephosphotransferase activity	105815	4	15484	2	0.104782
Molecular function	GO:0004014	adenosylmethionine decarboxylase activity	105815	4	15484	2	0.104782
Molecular function	GO:0080146	L-cysteine desulfhydrase activity	105815	4	15484	2	0.104782
Molecular function	GO:0008830	dTDP-4-dehydrorhamnose 3,5-epimerase activity	105815	4	15484	2	0.104782
Molecular function	GO:0008792	arginine decarboxylase activity	105815	4	15484	2	0.104782
Molecular function	GO:0004356	glutamate-ammonia ligase activity	105815	4	15484	2	0.104782
Molecular function	GO:0004047	aminomethyltransferase activity	105815	4	15484	2	0.104782
Molecular function	GO:0035004	phosphatidylinositol 3-kinase activity	105815	4	15484	2	0.104782
Molecular function	GO:0015088	copper uptake transmembrane transporter activity	105815	4	15484	2	0.104782
Molecular function	GO:0047172	shikimate O-hydroxycinnamoyltransferase activity	105815	4	15484	2	0.104782
Molecular function	GO:0016711	flavonoid 3'-monooxygenase activity	105815	4	15484	2	0.104782
Molecular function	GO:0047769	arogenate dehydratase activity	105815	4	15484	2	0.104782
Molecular function	GO:0051536	iron-sulfur cluster binding	105815	39	15484	9	0.10679
Biological process	GO:0010053	root epidermal cell differentiation	105815	23	15484	6	0.108465
Biological process	GO:0009739	response to gibberellin	105815	56	15484	12	0.108963
Biological process	GO:0016441	posttranscriptional gene silencing	105815	13	15484	4	0.10993
Biological process	GO:0046939	nucleotide phosphorylation	105815	13	15484	4	0.10993
Biological process	GO:0006782	protoporphyrinogen IX biosynthetic process	105815	13	15484	4	0.10993
Molecular function	GO:0080046	quercetin 4'-O-glucosyltransferase activity	105815	13	15484	4	0.10993
Molecular function	GO:0045551	cinnamyl-alcohol dehydrogenase activity	105815	13	15484	4	0.10993
Biological process	GO:0006626	protein targeting to mitochondrion	105815	97	15484	19	0.110545
Biological process	GO:0009749	response to glucose	105815	68	15484	14	0.114289
Biological process	GO:0006636	unsaturated fatty acid biosynthetic process	105815	98	15484	19	0.119221
Biological process	GO:0000096	sulfur amino acid metabolic process	105815	29	15484	7	0.120779
Biological process	GO:0009624	response to nematode	105815	159	15484	29	0.121569
Biological process	GO:0045454	cell redox homeostasis	105815	135	15484	25	0.125298
Biological process	GO:0009693	ethylene biosynthetic process	105815	75	15484	15	0.126428
Biological process	GO:0009414	response to water deprivation	105815	349	15484	59	0.13067
Molecular function	GO:0019843	rRNA binding	105815	58	15484	12	0.132859
Biological process	GO:0010497	plasmodesmata-mediated intercellular transport	105815	9	15484	3	0.13309
Biological process	GO:0010325	raffinose family oligosaccharide biosynthetic process	105815	9	15484	3	0.13309
Biological process	GO:0006567	threonine catabolic process	105815	9	15484	3	0.13309
Biological process	GO:0010037	response to carbon dioxide	105815	9	15484	3	0.13309
Biological process	GO:0033356	UDP-L-arabinose metabolic process	105815	9	15484	3	0.13309
Biological process	GO:0042430	indole-containing compound metabolic process	105815	9	15484	3	0.13309
Molecular function	GO:0000175	3'-5'-exoribonuclease activity	105815	9	15484	3	0.13309
Molecular function	GO:0004623	phospholipase A2 activity	105815	9	15484	3	0.13309
Molecular function	GO:0008889	glycerophosphodiester phosphodiesterase activity	105815	9	15484	3	0.13309
Molecular function	GO:0005384	manganese ion transmembrane transporter activity	105815	9	15484	3	0.13309
Biological process	GO:0009411	response to UV	105815	19	15484	5	0.133534
Biological process	GO:0006559	L-phenylalanine catabolic process	105815	19	15484	5	0.133534
Biological process	GO:0009808	lignin metabolic process	105815	19	15484	5	0.133534
Molecular function	GO:0048038	quinone binding	105815	19	15484	5	0.133534
Biological process	GO:0006970	response to osmotic stress	105815	64	15484	13	0.134934
Biological process	GO:0006891	intra-Golgi vesicle-mediated transport	105815	70	15484	14	0.13638
Biological process	GO:0006097	glyoxylate cycle	105815	14	15484	4	0.136882
Biological process	GO:0048015	phosphatidylinositol-mediated signaling	105815	14	15484	4	0.136882
Molecular function	GO:0008466	glycogenin glucosyltransferase activity	105815	14	15484	4	0.136882
Molecular function	GO:0004430	1-phosphatidylinositol 4-kinase activity	105815	14	15484	4	0.136882
Biological process	GO:0019722	calcium-mediated signaling	105815	59	15484	12	0.1458
Biological process	GO:0046109	uridine biosynthetic process	105815	1	15484	1	0.146331
Biological process	GO:0042754	negative regulation of circadian rhythm	105815	1	15484	1	0.146331
Biological process	GO:0052837	thiazole biosynthetic process	105815	1	15484	1	0.146331
Biological process	GO:0030327	prenylated protein catabolic process	105815	1	15484	1	0.146331
Biological process	GO:0015808	L-alanine transport	105815	1	15484	1	0.146331
Biological process	GO:0030301	cholesterol transport	105815	1	15484	1	0.146331
Biological process	GO:0051418	microtubule nucleation by microtubule organizing center	105815	1	15484	1	0.146331
Biological process	GO:0046166	glyceraldehyde-3-phosphate biosynthetic process	105815	1	15484	1	0.146331
Biological process	GO:0009780	photosynthetic NADP+ reduction	105815	1	15484	1	0.146331
Biological process	GO:0006588	activation of tryptophan 5-monooxygenase activity	105815	1	15484	1	0.146331
Biological process	GO:0090143	nucleoid organization	105815	1	15484	1	0.146331
Biological process	GO:2000025	regulation of leaf formation	105815	1	15484	1	0.146331
Biological process	GO:0090377	seed trichome initiation	105815	1	15484	1	0.146331
Biological process	GO:0006580	ethanolamine metabolic process	105815	1	15484	1	0.146331
Biological process	GO:0051174	regulation of phosphorus metabolic process	105815	1	15484	1	0.146331
Biological process	GO:0043496	regulation of protein homodimerization activity	105815	1	15484	1	0.146331
Biological process	GO:0043388	positive regulation of DNA binding	105815	1	15484	1	0.146331
Biological process	GO:0071490	cellular response to far red light	105815	1	15484	1	0.146331
Biological process	GO:1900057	positive regulation of leaf senescence	105815	1	15484	1	0.146331
Biological process	GO:0001560	regulation of cell growth by extracellular stimulus	105815	1	15484	1	0.146331
Biological process	GO:0090414	molybdate ion export from vacuole	105815	1	15484	1	0.146331
Biological process	GO:0030974	thiamine pyrophosphate transport	105815	1	15484	1	0.146331
Biological process	GO:0019673	GDP-mannose metabolic process	105815	1	15484	1	0.146331
Biological process	GO:0035444	nickel cation transmembrane transport	105815	1	15484	1	0.146331
Biological process	GO:0010376	stomatal complex formation	105815	1	15484	1	0.146331
Biological process	GO:0019428	allantoin biosynthetic process	105815	1	15484	1	0.146331
Biological process	GO:2000541	positive regulation of protein geranylgeranylation	105815	1	15484	1	0.146331
Biological process	GO:0006849	plasma membrane pyruvate transport	105815	1	15484	1	0.146331
Biological process	GO:0006069	ethanol oxidation	105815	1	15484	1	0.146331
Biological process	GO:0042350	GDP-L-fucose biosynthetic process	105815	1	15484	1	0.146331
Biological process	GO:0015753	D-xylose transport	105815	1	15484	1	0.146331
Biological process	GO:0023052	signaling	105815	1	15484	1	0.146331
Biological process	GO:0045022	early endosome to late endosome transport	105815	1	15484	1	0.146331
Biological process	GO:0010084	specification of organ axis polarity	105815	1	15484	1	0.146331
Biological process	GO:0033611	oxalate catabolic process	105815	1	15484	1	0.146331
Biological process	GO:0080153	negative regulation of reductive pentose-phosphate cycle	105815	1	15484	1	0.146331
Biological process	GO:0042493	response to drug	105815	1	15484	1	0.146331
Biological process	GO:0071422	succinate transmembrane transport	105815	1	15484	1	0.146331
Biological process	GO:0009236	cobalamin biosynthetic process	105815	1	15484	1	0.146331
Biological process	GO:0009661	chromoplast organization	105815	1	15484	1	0.146331
Biological process	GO:0031062	positive regulation of histone methylation	105815	1	15484	1	0.146331
Biological process	GO:0042351	'de novo' GDP-L-fucose biosynthetic process	105815	1	15484	1	0.146331
Biological process	GO:0006642	triglyceride mobilization	105815	1	15484	1	0.146331
Biological process	GO:0036166	phenotypic switching	105815	1	15484	1	0.146331
Biological process	GO:0071452	cellular response to singlet oxygen	105815	1	15484	1	0.146331
Biological process	GO:0006880	intracellular sequestering of iron ion	105815	1	15484	1	0.146331
Biological process	GO:0048034	heme O biosynthetic process	105815	1	15484	1	0.146331
Biological process	GO:0042964	thioredoxin biosynthetic process	105815	1	15484	1	0.146331
Biological process	GO:0010081	regulation of inflorescence meristem growth	105815	1	15484	1	0.146331
Biological process	GO:0080121	AMP transport	105815	1	15484	1	0.146331
Biological process	GO:0016116	carotenoid metabolic process	105815	1	15484	1	0.146331
Biological process	GO:0015752	D-ribose transport	105815	1	15484	1	0.146331
Biological process	GO:0009829	cell wall modification involved in fruit ripening	105815	1	15484	1	0.146331
Biological process	GO:0015795	sorbitol transport	105815	1	15484	1	0.146331
Biological process	GO:0050792	regulation of viral process	105815	1	15484	1	0.146331
Biological process	GO:0002103	endonucleolytic cleavage of tetracistronic rRNA transcript (SSU-rRNA, LSU-rRNA, 4.5S-rRNA, 5S-rRNA)	105815	1	15484	1	0.146331
Biological process	GO:0006827	high-affinity iron ion transport	105815	1	15484	1	0.146331
Biological process	GO:0043100	pyrimidine nucleobase salvage	105815	1	15484	1	0.146331
Biological process	GO:0071433	cell wall repair	105815	1	15484	1	0.146331
Biological process	GO:0010455	positive regulation of cell fate commitment	105815	1	15484	1	0.146331
Biological process	GO:0050688	regulation of defense response to virus	105815	1	15484	1	0.146331
Biological process	GO:0080114	positive regulation of glycine hydroxymethyltransferase activity	105815	1	15484	1	0.146331
Biological process	GO:1900864	mitochondrial RNA modification	105815	1	15484	1	0.146331
Biological process	GO:0007052	mitotic spindle organization	105815	1	15484	1	0.146331
Biological process	GO:0070455	positive regulation of heme biosynthetic process	105815	1	15484	1	0.146331
Biological process	GO:2000693	positive regulation of seed maturation	105815	1	15484	1	0.146331
Biological process	GO:0015797	mannitol transport	105815	1	15484	1	0.146331
Biological process	GO:0006591	ornithine metabolic process	105815	1	15484	1	0.146331
Biological process	GO:1901672	positive regulation of systemic acquired resistance	105815	1	15484	1	0.146331
Biological process	GO:0006005	L-fucose biosynthetic process	105815	1	15484	1	0.146331
Biological process	GO:0051262	protein tetramerization	105815	1	15484	1	0.146331
Biological process	GO:0017126	nucleologenesis	105815	1	15484	1	0.146331
Biological process	GO:0019450	L-cysteine catabolic process to pyruvate	105815	1	15484	1	0.146331
Biological process	GO:0071454	cellular response to anoxia	105815	1	15484	1	0.146331
Biological process	GO:0010221	negative regulation of vernalization response	105815	1	15484	1	0.146331
Biological process	GO:0019294	keto-3-deoxy-D-manno-octulosonic acid biosynthetic process	105815	1	15484	1	0.146331
Biological process	GO:0035404	histone-serine phosphorylation	105815	1	15484	1	0.146331
Biological process	GO:0055080	cation homeostasis	105815	1	15484	1	0.146331
Biological process	GO:0010266	response to vitamin B1	105815	1	15484	1	0.146331
Biological process	GO:0015772	oligosaccharide transport	105815	1	15484	1	0.146331
Biological process	GO:0035524	proline transmembrane transport	105815	1	15484	1	0.146331
Biological process	GO:0034484	raffinose catabolic process	105815	1	15484	1	0.146331
Biological process	GO:0015755	fructose transport	105815	1	15484	1	0.146331
Biological process	GO:0010230	alternative respiration	105815	1	15484	1	0.146331
Biological process	GO:0046292	formaldehyde metabolic process	105815	1	15484	1	0.146331
Biological process	GO:0048586	regulation of long-day photoperiodism, flowering	105815	1	15484	1	0.146331
Biological process	GO:0019458	methionine catabolic process via 2-oxobutanoate	105815	1	15484	1	0.146331
Biological process	GO:0046827	positive regulation of protein export from nucleus	105815	1	15484	1	0.146331
Biological process	GO:0035278	negative regulation of translation involved in gene silencing by miRNA	105815	1	15484	1	0.146331
Biological process	GO:0015670	carbon dioxide transport	105815	1	15484	1	0.146331
Biological process	GO:0090378	seed trichome elongation	105815	1	15484	1	0.146331
Biological process	GO:0018063	cytochrome c-heme linkage	105815	1	15484	1	0.146331
Biological process	GO:0071491	cellular response to red light	105815	1	15484	1	0.146331
Biological process	GO:0006127	glycerophosphate shuttle	105815	1	15484	1	0.146331
Biological process	GO:0006858	extracellular transport	105815	1	15484	1	0.146331
Molecular function	GO:0004417	hydroxyethylthiazole kinase activity	105815	1	15484	1	0.146331
Molecular function	GO:0080122	AMP transmembrane transporter activity	105815	1	15484	1	0.146331
Molecular function	GO:0047216	inositol 3-alpha-galactosyltransferase activity	105815	1	15484	1	0.146331
Molecular function	GO:0015576	sorbitol transmembrane transporter activity	105815	1	15484	1	0.146331
Molecular function	GO:0034618	arginine binding	105815	1	15484	1	0.146331
Molecular function	GO:0045300	acyl-[acyl-carrier-protein] desaturase activity	105815	1	15484	1	0.146331
Molecular function	GO:0010210	IAA-Phe conjugate hydrolase activity	105815	1	15484	1	0.146331
Molecular function	GO:0004073	aspartate-semialdehyde dehydrogenase activity	105815	1	15484	1	0.146331
Molecular function	GO:0015591	D-ribose transmembrane transporter activity	105815	1	15484	1	0.146331
Molecular function	GO:0004140	dephospho-CoA kinase activity	105815	1	15484	1	0.146331
Molecular function	GO:0046554	malate dehydrogenase (NADP+) activity	105815	1	15484	1	0.146331
Molecular function	GO:0008836	diaminopimelate decarboxylase activity	105815	1	15484	1	0.146331
Molecular function	GO:0045439	isopenicillin-N epimerase activity	105815	1	15484	1	0.146331
Molecular function	GO:0008446	GDP-mannose 4,6-dehydratase activity	105815	1	15484	1	0.146331
Molecular function	GO:0015018	galactosylgalactosylxylosylprotein 3-beta-glucuronosyltransferase activity	105815	1	15484	1	0.146331
Molecular function	GO:0046863	ribulose-1,5-bisphosphate carboxylase/oxygenase activator activity	105815	1	15484	1	0.146331
Molecular function	GO:0050372	ubiquitin-calmodulin ligase activity	105815	1	15484	1	0.146331
Molecular function	GO:0015157	oligosaccharide transmembrane transporter activity	105815	1	15484	1	0.146331
Molecular function	GO:0008837	diaminopimelate epimerase activity	105815	1	15484	1	0.146331
Molecular function	GO:0010211	IAA-Leu conjugate hydrolase activity	105815	1	15484	1	0.146331
Molecular function	GO:0033961	cis-stilbene-oxide hydrolase activity	105815	1	15484	1	0.146331
Molecular function	GO:0030332	cyclin binding	105815	1	15484	1	0.146331
Molecular function	GO:0047958	glycine:2-oxoglutarate aminotransferase activity	105815	1	15484	1	0.146331
Molecular function	GO:0017084	delta1-pyrroline-5-carboxylate synthetase activity	105815	1	15484	1	0.146331
Molecular function	GO:0030731	guanidinoacetate N-methyltransferase activity	105815	1	15484	1	0.146331
Molecular function	GO:0070001	aspartic-type peptidase activity	105815	1	15484	1	0.146331
Molecular function	GO:0030611	arsenate reductase activity	105815	1	15484	1	0.146331
Molecular function	GO:0046975	histone methyltransferase activity (H3-K36 specific)	105815	1	15484	1	0.146331
Molecular function	GO:0019151	galactose 1-dehydrogenase activity	105815	1	15484	1	0.146331
Molecular function	GO:0008440	inositol-1,4,5-trisphosphate 3-kinase activity	105815	1	15484	1	0.146331
Molecular function	GO:0015334	high affinity oligopeptide transporter activity	105815	1	15484	1	0.146331
Molecular function	GO:0035174	histone serine kinase activity	105815	1	15484	1	0.146331
Molecular function	GO:0005053	peroxisome matrix targeting signal-2 binding	105815	1	15484	1	0.146331
Molecular function	GO:0018826	methionine gamma-lyase activity	105815	1	15484	1	0.146331
Molecular function	GO:0008495	protoheme IX farnesyltransferase activity	105815	1	15484	1	0.146331
Molecular function	GO:0080007	S-nitrosoglutathione reductase activity	105815	1	15484	1	0.146331
Molecular function	GO:0003998	acylphosphatase activity	105815	1	15484	1	0.146331
Molecular function	GO:0003862	3-isopropylmalate dehydrogenase activity	105815	1	15484	1	0.146331
Molecular function	GO:0009917	sterol 5-alpha reductase activity	105815	1	15484	1	0.146331
Molecular function	GO:0010331	gibberellin binding	105815	1	15484	1	0.146331
Molecular function	GO:0005365	myo-inositol transmembrane transporter activity	105815	1	15484	1	0.146331
Molecular function	GO:0008398	sterol 14-demethylase activity	105815	1	15484	1	0.146331
Molecular function	GO:0050281	serine-glyoxylate transaminase activity	105815	1	15484	1	0.146331
Molecular function	GO:0033810	anthocyanin 5-O-glucoside 6'''-O-malonyltransferase activity	105815	1	15484	1	0.146331
Molecular function	GO:0004104	cholinesterase activity	105815	1	15484	1	0.146331
Molecular function	GO:0051741	2-methyl-6-phytyl-1,4-benzoquinone methyltransferase activity	105815	1	15484	1	0.146331
Molecular function	GO:0047874	dolichyldiphosphatase activity	105815	1	15484	1	0.146331
Molecular function	GO:0003905	alkylbase DNA N-glycosylase activity	105815	1	15484	1	0.146331
Molecular function	GO:0004163	diphosphomevalonate decarboxylase activity	105815	1	15484	1	0.146331
Molecular function	GO:0000823	inositol-1,4,5-trisphosphate 6-kinase activity	105815	1	15484	1	0.146331
Molecular function	GO:0046028	electron transporter, transferring electrons from cytochrome b6/f complex of photosystem II activity	105815	1	15484	1	0.146331
Molecular function	GO:0050235	pyridoxal 4-dehydrogenase activity	105815	1	15484	1	0.146331
Molecular function	GO:0004369	glycerol-3-phosphate oxidase activity	105815	1	15484	1	0.146331
Molecular function	GO:0004585	ornithine carbamoyltransferase activity	105815	1	15484	1	0.146331
Molecular function	GO:0010174	nucleoside transmembrane transporter activity, against a concentration gradient	105815	1	15484	1	0.146331
Molecular function	GO:0004150	dihydroneopterin aldolase activity	105815	1	15484	1	0.146331
Molecular function	GO:0008806	carboxymethylenebutenolidase activity	105815	1	15484	1	0.146331
Molecular function	GO:0008949	oxalyl-CoA decarboxylase activity	105815	1	15484	1	0.146331
Molecular function	GO:0000773	phosphatidyl-N-methylethanolamine N-methyltransferase activity	105815	1	15484	1	0.146331
Molecular function	GO:0080101	phosphatidyl-N-dimethylethanolamine N-methyltransferase activity	105815	1	15484	1	0.146331
Molecular function	GO:0047560	3-dehydrosphinganine reductase activity	105815	1	15484	1	0.146331
Molecular function	GO:0015038	glutathione disulfide oxidoreductase activity	105815	1	15484	1	0.146331
Molecular function	GO:0080176	xyloglucan 1,6-alpha-xylosidase activity	105815	1	15484	1	0.146331
Molecular function	GO:0008685	2-C-methyl-D-erythritol 2,4-cyclodiphosphate synthase activity	105815	1	15484	1	0.146331
Molecular function	GO:0015575	mannitol transmembrane transporter activity	105815	1	15484	1	0.146331
Molecular function	GO:0008108	UDP-glucose:hexose-1-phosphate uridylyltransferase activity	105815	1	15484	1	0.146331
Molecular function	GO:0009670	triose-phosphate:phosphate antiporter activity	105815	1	15484	1	0.146331
Molecular function	GO:0009673	low affinity phosphate transmembrane transporter activity	105815	1	15484	1	0.146331
Molecular function	GO:0004424	imidazoleglycerol-phosphate dehydratase activity	105815	1	15484	1	0.146331
Molecular function	GO:0008693	3-hydroxydecanoyl-[acyl-carrier-protein] dehydratase activity	105815	1	15484	1	0.146331
Molecular function	GO:0008670	2,4-dienoyl-CoA reductase (NADPH) activity	105815	1	15484	1	0.146331
Molecular function	GO:0015139	alpha-ketoglutarate transmembrane transporter activity	105815	1	15484	1	0.146331
Molecular function	GO:0052684	L-serine hydro-lyase (adding indole, L-tryptophan-forming) activity	105815	1	15484	1	0.146331
Molecular function	GO:0008676	3-deoxy-8-phosphooctulonate synthase activity	105815	1	15484	1	0.146331
Molecular function	GO:0003975	UDP-N-acetylglucosamine-dolichyl-phosphate N-acetylglucosaminephosphotransferase activity	105815	1	15484	1	0.146331
Molecular function	GO:0004839	ubiquitin activating enzyme activity	105815	1	15484	1	0.146331
Molecular function	GO:0015148	D-xylose transmembrane transporter activity	105815	1	15484	1	0.146331
Molecular function	GO:0009374	biotin binding	105815	1	15484	1	0.146331
Molecular function	GO:0015141	succinate transmembrane transporter activity	105815	1	15484	1	0.146331
Molecular function	GO:0015205	nucleobase transmembrane transporter activity	105815	1	15484	1	0.146331
Molecular function	GO:0050412	cinnamate beta-D-glucosyltransferase activity	105815	1	15484	1	0.146331
Molecular function	GO:0017110	nucleoside-diphosphatase activity	105815	1	15484	1	0.146331
Molecular function	GO:0016041	glutamate synthase (ferredoxin) activity	105815	1	15484	1	0.146331
Molecular function	GO:0004413	homoserine kinase activity	105815	1	15484	1	0.146331
Molecular function	GO:0016657	oxidoreductase activity, acting on NAD(P)H, nitrogenous group as acceptor	105815	1	15484	1	0.146331
Molecular function	GO:0047345	ribose-5-phosphate adenylyltransferase activity	105815	1	15484	1	0.146331
Molecular function	GO:0005212	structural constituent of eye lens	105815	1	15484	1	0.146331
Molecular function	GO:0004572	mannosyl-oligosaccharide 1,3-1,6-alpha-mannosidase activity	105815	1	15484	1	0.146331
Molecular function	GO:0015140	malate transmembrane transporter activity	105815	1	15484	1	0.146331
Molecular function	GO:0050203	oxalate-CoA ligase activity	105815	1	15484	1	0.146331
Molecular function	GO:0019135	deoxyhypusine monooxygenase activity	105815	1	15484	1	0.146331
Molecular function	GO:0033971	hydroxyisourate hydrolase activity	105815	1	15484	1	0.146331
Molecular function	GO:0047918	GDP-mannose 3,5-epimerase activity	105815	1	15484	1	0.146331
Molecular function	GO:0051266	sirohydrochlorin ferrochelatase activity	105815	1	15484	1	0.146331
Molecular function	GO:0015180	L-alanine transmembrane transporter activity	105815	1	15484	1	0.146331
Molecular function	GO:0050577	GDP-L-fucose synthase activity	105815	1	15484	1	0.146331
Molecular function	GO:0050306	sucrose 1F-fructosyltransferase activity	105815	1	15484	1	0.146331
Molecular function	GO:0050213	progesterone 5-alpha-reductase activity	105815	1	15484	1	0.146331
Molecular function	GO:0090422	thiamine pyrophosphate transporter activity	105815	1	15484	1	0.146331
Molecular function	GO:0004398	histidine decarboxylase activity	105815	1	15484	1	0.146331
Molecular function	GO:0004719	protein-L-isoaspartate (D-aspartate) O-methyltransferase activity	105815	1	15484	1	0.146331
Molecular function	GO:0005044	scavenger receptor activity	105815	1	15484	1	0.146331
Molecular function	GO:0051749	indole acetic acid carboxyl methyltransferase activity	105815	1	15484	1	0.146331
Molecular function	GO:0008782	adenosylhomocysteine nucleosidase activity	105815	1	15484	1	0.146331
Molecular function	GO:0001735	prenylcysteine oxidase activity	105815	1	15484	1	0.146331
Molecular function	GO:0051997	2-oxo-4-hydroxy-4-carboxy-5-ureidoimidazoline decarboxylase activity	105815	1	15484	1	0.146331
Molecular function	GO:0003879	ATP phosphoribosyltransferase activity	105815	1	15484	1	0.146331
Molecular function	GO:0005353	fructose transmembrane transporter activity	105815	1	15484	1	0.146331
Molecular function	GO:0019211	phosphatase activator activity	105815	1	15484	1	0.146331
Molecular function	GO:0004760	serine-pyruvate transaminase activity	105815	1	15484	1	0.146331
Molecular function	GO:0051765	inositol tetrakisphosphate kinase activity	105815	1	15484	1	0.146331
Molecular function	GO:0000249	C-22 sterol desaturase activity	105815	1	15484	1	0.146331
Molecular function	GO:0016274	protein-arginine N-methyltransferase activity	105815	1	15484	1	0.146331
Molecular function	GO:0004368	glycerol-3-phosphate dehydrogenase activity	105815	1	15484	1	0.146331
Molecular function	GO:0045157	electron transporter, transferring electrons within the noncyclic electron transport pathway of photosynthesis activity	105815	1	15484	1	0.146331
Molecular function	GO:0004399	histidinol dehydrogenase activity	105815	1	15484	1	0.146331
Molecular function	GO:0016166	phytoene dehydrogenase activity	105815	1	15484	1	0.146331
Molecular function	GO:0030266	quinate 3-dehydrogenase (NAD+) activity	105815	1	15484	1	0.146331
Molecular function	GO:0008158	hedgehog receptor activity	105815	1	15484	1	0.146331
Molecular function	GO:0004087	carbamoyl-phosphate synthase (ammonia) activity	105815	1	15484	1	0.146331
Molecular function	GO:0047995	hydroxyphenylpyruvate reductase activity	105815	1	15484	1	0.146331
Molecular function	GO:0019912	cyclin-dependent protein kinase activating kinase activity	105815	1	15484	1	0.146331
Biological process	GO:0019748	secondary metabolic process	105815	36	15484	8	0.146358
Biological process	GO:0009106	lipoate metabolic process	105815	36	15484	8	0.146358
Biological process	GO:0005975	carbohydrate metabolic process	105815	282	15484	48	0.146745
Biological process	GO:0010119	regulation of stomatal movement	105815	77	15484	15	0.148731
Biological process	GO:0009832	plant-type cell wall biogenesis	105815	157	15484	28	0.153222
Biological process	GO:0009737	response to abscisic acid	105815	418	15484	69	0.154629
Biological process	GO:0071555	cell wall organization	105815	170	15484	30	0.157462
Biological process	GO:0010817	regulation of hormone levels	105815	54	15484	11	0.1578
Biological process	GO:0015692	lead ion transport	105815	5	15484	2	0.158066
Biological process	GO:1900490	positive regulation of hydroxymethylglutaryl-CoA reductase (NADPH) activity	105815	5	15484	2	0.158066
Biological process	GO:0006516	glycoprotein catabolic process	105815	5	15484	2	0.158066
Biological process	GO:0006571	tyrosine biosynthetic process	105815	5	15484	2	0.158066
Biological process	GO:0015822	ornithine transport	105815	5	15484	2	0.158066
Biological process	GO:0033345	asparagine catabolic process via L-aspartate	105815	5	15484	2	0.158066
Biological process	GO:0015854	guanine transport	105815	5	15484	2	0.158066
Biological process	GO:0006801	superoxide metabolic process	105815	5	15484	2	0.158066
Biological process	GO:0071486	cellular response to high light intensity	105815	5	15484	2	0.158066
Biological process	GO:0006898	receptor-mediated endocytosis	105815	5	15484	2	0.158066
Biological process	GO:0009423	chorismate biosynthetic process	105815	5	15484	2	0.158066
Biological process	GO:0015853	adenine transport	105815	5	15484	2	0.158066
Biological process	GO:0015798	myo-inositol transport	105815	5	15484	2	0.158066
Molecular function	GO:0017077	oxidative phosphorylation uncoupler activity	105815	5	15484	2	0.158066
Molecular function	GO:0052853	long-chain-(S)-2-hydroxy-long-chain-acid oxidase activity	105815	5	15484	2	0.158066
Molecular function	GO:0004742	dihydrolipoyllysine-residue acetyltransferase activity	105815	5	15484	2	0.158066
Molecular function	GO:0042286	glutamate-1-semialdehyde 2,1-aminomutase activity	105815	5	15484	2	0.158066
Molecular function	GO:0052852	very-long-chain-(S)-2-hydroxy-acid oxidase activity	105815	5	15484	2	0.158066
Molecular function	GO:0004795	threonine synthase activity	105815	5	15484	2	0.158066
Molecular function	GO:0004664	prephenate dehydratase activity	105815	5	15484	2	0.158066
Molecular function	GO:0043754	dihydrolipoyllysine-residue (2-methylpropanoyl)transferase activity	105815	5	15484	2	0.158066
Molecular function	GO:0046899	nucleoside triphosphate adenylate kinase activity	105815	5	15484	2	0.158066
Molecular function	GO:0045309	protein phosphorylated amino acid binding	105815	5	15484	2	0.158066
Molecular function	GO:0045156	electron transporter, transferring electrons within the cyclic electron transport pathway of photosynthesis activity	105815	5	15484	2	0.158066
Molecular function	GO:0030158	protein xylosyltransferase activity	105815	5	15484	2	0.158066
Molecular function	GO:0052854	medium-chain-(S)-2-hydroxy-acid oxidase activity	105815	5	15484	2	0.158066
Molecular function	GO:0043566	structure-specific DNA binding	105815	5	15484	2	0.158066
Molecular function	GO:0004067	asparaginase activity	105815	5	15484	2	0.158066
Molecular function	GO:0005432	calcium:sodium antiporter activity	105815	5	15484	2	0.158066
Molecular function	GO:0010280	UDP-L-rhamnose synthase activity	105815	5	15484	2	0.158066
Molecular function	GO:0033897	ribonuclease T2 activity	105815	5	15484	2	0.158066
Molecular function	GO:0004128	cytochrome-b5 reductase activity, acting on NAD(P)H	105815	5	15484	2	0.158066
Molecular function	GO:0050377	UDP-glucose 4,6-dehydratase activity	105815	5	15484	2	0.158066
Molecular function	GO:0003865	3-oxo-5-alpha-steroid 4-dehydrogenase activity	105815	5	15484	2	0.158066
Biological process	GO:0006766	vitamin metabolic process	105815	37	15484	8	0.164208
Molecular function	GO:0008865	fructokinase activity	105815	15	15484	4	0.166166
Molecular function	GO:0015198	oligopeptide transporter activity	105815	26	15484	6	0.170302
Biological process	GO:0016045	detection of bacterium	105815	10	15484	3	0.170358
Biological process	GO:0006071	glycerol metabolic process	105815	10	15484	3	0.170358
Biological process	GO:0015770	sucrose transport	105815	10	15484	3	0.170358
Biological process	GO:0045333	cellular respiration	105815	10	15484	3	0.170358
Biological process	GO:0071577	zinc ion transmembrane transport	105815	10	15484	3	0.170358
Biological process	GO:0042218	1-aminocyclopropane-1-carboxylate biosynthetic process	105815	10	15484	3	0.170358
Molecular function	GO:0050242	pyruvate, phosphate dikinase activity	105815	10	15484	3	0.170358
Molecular function	GO:0004017	adenylate kinase activity	105815	10	15484	3	0.170358
Molecular function	GO:0010328	auxin influx transmembrane transporter activity	105815	10	15484	3	0.170358
Molecular function	GO:0016652	oxidoreductase activity, acting on NAD(P)H, NAD(P) as acceptor	105815	10	15484	3	0.170358
Molecular function	GO:0015369	calcium:hydrogen antiporter activity	105815	10	15484	3	0.170358
Molecular function	GO:0004869	cysteine-type endopeptidase inhibitor activity	105815	10	15484	3	0.170358
Molecular function	GO:0080043	quercetin 3-O-glucosyltransferase activity	105815	10	15484	3	0.170358
Molecular function	GO:0004749	ribose phosphate diphosphokinase activity	105815	10	15484	3	0.170358
Molecular function	GO:0004535	poly(A)-specific ribonuclease activity	105815	10	15484	3	0.170358
Molecular function	GO:0016847	1-aminocyclopropane-1-carboxylate synthase activity	105815	10	15484	3	0.170358
Biological process	GO:0016051	carbohydrate biosynthetic process	105815	49	15484	10	0.171114
Biological process	GO:0043248	proteasome assembly	105815	49	15484	10	0.171114
Biological process	GO:0030243	cellulose metabolic process	105815	49	15484	10	0.171114
Molecular function	GO:0015035	protein disulfide oxidoreductase activity	105815	79	15484	15	0.173013
Molecular function	GO:0016758	transferase activity, transferring hexosyl groups	105815	110	15484	20	0.177587
Biological process	GO:0009072	aromatic amino acid family metabolic process	105815	32	15484	7	0.178113
Biological process	GO:0007010	cytoskeleton organization	105815	160	15484	28	0.178831
Biological process	GO:0015979	photosynthesis	105815	98	15484	18	0.181242
Molecular function	GO:0030170	pyridoxal phosphate binding	105815	129	15484	23	0.18159
Biological process	GO:0010212	response to ionizing radiation	105815	21	15484	5	0.183626
Biological process	GO:0010093	specification of floral organ identity	105815	21	15484	5	0.183626
Biological process	GO:0010214	seed coat development	105815	21	15484	5	0.183626
Biological process	GO:0042631	cellular response to water deprivation	105815	56	15484	11	0.188331
Biological process	GO:0015696	ammonium transport	105815	62	15484	12	0.188359
Biological process	GO:0072488	ammonium transmembrane transport	105815	16	15484	4	0.197415
Biological process	GO:0070918	production of small RNA involved in gene silencing by RNA	105815	16	15484	4	0.197415
Biological process	GO:0071472	cellular response to salt stress	105815	16	15484	4	0.197415
Biological process	GO:0010026	trichome differentiation	105815	16	15484	4	0.197415
Molecular function	GO:0022857	transmembrane transporter activity	105815	39	15484	8	0.20267
Biological process	GO:0006526	arginine biosynthetic process	105815	11	15484	3	0.210127
Biological process	GO:0034755	iron ion transmembrane transport	105815	11	15484	3	0.210127
Biological process	GO:0044030	regulation of DNA methylation	105815	11	15484	3	0.210127
Biological process	GO:0006032	chitin catabolic process	105815	11	15484	3	0.210127
Biological process	GO:0030833	regulation of actin filament polymerization	105815	11	15484	3	0.210127
Biological process	GO:0055062	phosphate ion homeostasis	105815	11	15484	3	0.210127
Biological process	GO:0008654	phospholipid biosynthetic process	105815	22	15484	5	0.210896
Biological process	GO:0009116	nucleoside metabolic process	105815	22	15484	5	0.210896
Biological process	GO:0035265	organ growth	105815	6	15484	2	0.214926
Biological process	GO:0006665	sphingolipid metabolic process	105815	6	15484	2	0.214926
Biological process	GO:0071421	manganese ion transmembrane transport	105815	6	15484	2	0.214926
Biological process	GO:0006228	UTP biosynthetic process	105815	6	15484	2	0.214926
Biological process	GO:0031053	primary miRNA processing	105815	6	15484	2	0.214926
Biological process	GO:0009835	fruit ripening	105815	6	15484	2	0.214926
Biological process	GO:0006241	CTP biosynthetic process	105815	6	15484	2	0.214926
Biological process	GO:0080001	mucilage extrusion from seed coat	105815	6	15484	2	0.214926
Biological process	GO:0006573	valine metabolic process	105815	6	15484	2	0.214926
Biological process	GO:0006165	nucleoside diphosphate phosphorylation	105815	6	15484	2	0.214926
Biological process	GO:0006183	GTP biosynthetic process	105815	6	15484	2	0.214926
Biological process	GO:0051603	proteolysis involved in cellular protein catabolic process	105815	6	15484	2	0.214926
Molecular function	GO:0003954	NADH dehydrogenase activity	105815	6	15484	2	0.214926
Molecular function	GO:0047763	caffeate O-methyltransferase activity	105815	6	15484	2	0.214926
Molecular function	GO:0016621	cinnamoyl-CoA reductase activity	105815	6	15484	2	0.214926
Molecular function	GO:0004550	nucleoside diphosphate kinase activity	105815	6	15484	2	0.214926
Molecular function	GO:0052861	glucan endo-1,3-beta-glucanase activity, C-3 substituted reducing group	105815	6	15484	2	0.214926
Molecular function	GO:0010327	acetyl CoA:(Z)-3-hexen-1-ol acetyltransferase activity	105815	6	15484	2	0.214926
Molecular function	GO:0052633	isocitrate hydro-lyase (cis-aconitate-forming) activity	105815	6	15484	2	0.214926
Molecular function	GO:0003988	acetyl-CoA C-acyltransferase activity	105815	6	15484	2	0.214926
Molecular function	GO:0015203	polyamine transmembrane transporter activity	105815	6	15484	2	0.214926
Molecular function	GO:0008113	peptide-methionine (S)-S-oxide reductase activity	105815	6	15484	2	0.214926
Molecular function	GO:0004802	transketolase activity	105815	6	15484	2	0.214926
Molecular function	GO:0052862	glucan endo-1,4-beta-glucanase activity, C-3 substituted reducing group	105815	6	15484	2	0.214926
Molecular function	GO:0009703	nitrate reductase (NADH) activity	105815	6	15484	2	0.214926
Biological process	GO:0009086	methionine biosynthetic process	105815	120	15484	21	0.219777
Biological process	GO:0006754	ATP biosynthetic process	105815	58	15484	11	0.221309
Biological process	GO:0009108	coenzyme biosynthetic process	105815	34	15484	7	0.221611
Molecular function	GO:0042393	histone binding	105815	34	15484	7	0.221611
Biological process	GO:0034976	response to endoplasmic reticulum stress	105815	165	15484	28	0.226175
Biological process	GO:0009862	systemic acquired resistance, salicylic acid mediated signaling pathway	105815	146	15484	25	0.227363
Biological process	GO:0006102	isocitrate metabolic process	105815	17	15484	4	0.230248
Biological process	GO:0006357	regulation of transcription from RNA polymerase II promoter	105815	17	15484	4	0.230248
Biological process	GO:0048229	gametophyte development	105815	17	15484	4	0.230248
Molecular function	GO:0033809	anthocyanin 6''-O-malonyltransferase activity	105815	17	15484	4	0.230248
Biological process	GO:0051707	response to other organism	105815	115	15484	20	0.235442
Biological process	GO:0001666	response to hypoxia	105815	65	15484	12	0.235932
Biological process	GO:0006817	phosphate ion transport	105815	23	15484	5	0.239349
Biological process	GO:0044272	sulfur compound biosynthetic process	105815	23	15484	5	0.239349
Biological process	GO:0010345	suberin biosynthetic process	105815	23	15484	5	0.239349
Molecular function	GO:0004575	sucrose alpha-glucosidase activity	105815	23	15484	5	0.239349
Biological process	GO:0055114	oxidation-reduction process	105815	1644	15484	251	0.241145
Biological process	GO:0032259	methylation	105815	218	15484	36	0.241235
Biological process	GO:0046274	lignin catabolic process	105815	29	15484	6	0.243358
Biological process	GO:0009813	flavonoid biosynthetic process	105815	41	15484	8	0.244308
Biological process	GO:0000272	polysaccharide catabolic process	105815	41	15484	8	0.244308
Biological process	GO:0001736	establishment of planar polarity	105815	12	15484	3	0.251622
Biological process	GO:0006090	pyruvate metabolic process	105815	12	15484	3	0.251622
Biological process	GO:0016120	carotene biosynthetic process	105815	12	15484	3	0.251622
Biological process	GO:0006338	chromatin remodeling	105815	12	15484	3	0.251622
Biological process	GO:0010105	negative regulation of ethylene-activated signaling pathway	105815	12	15484	3	0.251622
Molecular function	GO:0004349	glutamate 5-kinase activity	105815	12	15484	3	0.251622
Molecular function	GO:0003978	UDP-glucose 4-epimerase activity	105815	12	15484	3	0.251622
Molecular function	GO:0015288	porin activity	105815	12	15484	3	0.251622
Molecular function	GO:0016829	lyase activity	105815	91	15484	16	0.25199
Biological process	GO:0016049	cell growth	105815	142	15484	24	0.25376
Molecular function	GO:0016853	isomerase activity	105815	48	15484	9	0.263209
Biological process	GO:0000478	endonucleolytic cleavage involved in rRNA processing	105815	18	15484	4	0.264283
Biological process	GO:0010417	glucuronoxylan biosynthetic process	105815	18	15484	4	0.264283
Biological process	GO:0010215	cellulose microfibril organization	105815	18	15484	4	0.264283
Molecular function	GO:0052689	carboxylic ester hydrolase activity	105815	36	15484	7	0.268358
Molecular function	GO:0052716	hydroquinone:oxygen oxidoreductase activity	105815	30	15484	6	0.269519
Biological process	GO:0070207	protein homotrimerization	105815	2	15484	1	0.27125
Biological process	GO:0031998	regulation of fatty acid beta-oxidation	105815	2	15484	1	0.27125
Biological process	GO:0010482	regulation of epidermal cell division	105815	2	15484	1	0.27125
Biological process	GO:0051176	positive regulation of sulfur metabolic process	105815	2	15484	1	0.27125
Biological process	GO:0019365	pyridine nucleotide salvage	105815	2	15484	1	0.27125
Biological process	GO:0006824	cobalt ion transport	105815	2	15484	1	0.27125
Biological process	GO:0015689	molybdate ion transport	105815	2	15484	1	0.27125
Biological process	GO:0080143	regulation of amino acid export	105815	2	15484	1	0.27125
Biological process	GO:0045185	maintenance of protein location	105815	2	15484	1	0.27125
Biological process	GO:0006625	protein targeting to peroxisome	105815	2	15484	1	0.27125
Biological process	GO:0072660	maintenance of protein location in plasma membrane	105815	2	15484	1	0.27125
Biological process	GO:0006760	folic acid-containing compound metabolic process	105815	2	15484	1	0.27125
Biological process	GO:0070475	rRNA base methylation	105815	2	15484	1	0.27125
Biological process	GO:0097054	L-glutamate biosynthetic process	105815	2	15484	1	0.27125
Biological process	GO:0010184	cytokinin transport	105815	2	15484	1	0.27125
Biological process	GO:0009081	branched-chain amino acid metabolic process	105815	2	15484	1	0.27125
Biological process	GO:0047484	regulation of response to osmotic stress	105815	2	15484	1	0.27125
Biological process	GO:2000121	regulation of removal of superoxide radicals	105815	2	15484	1	0.27125
Biological process	GO:0055091	phospholipid homeostasis	105815	2	15484	1	0.27125
Biological process	GO:0051245	negative regulation of cellular defense response	105815	2	15484	1	0.27125
Biological process	GO:0051252	regulation of RNA metabolic process	105815	2	15484	1	0.27125
Biological process	GO:0006226	dUMP biosynthetic process	105815	2	15484	1	0.27125
Biological process	GO:0045859	regulation of protein kinase activity	105815	2	15484	1	0.27125
Biological process	GO:0034635	glutathione transport	105815	2	15484	1	0.27125
Biological process	GO:0019354	siroheme biosynthetic process	105815	2	15484	1	0.27125
Biological process	GO:0035672	oligopeptide transmembrane transport	105815	2	15484	1	0.27125
Biological process	GO:0042593	glucose homeostasis	105815	2	15484	1	0.27125
Biological process	GO:0048867	stem cell fate determination	105815	2	15484	1	0.27125
Biological process	GO:2000011	regulation of adaxial/abaxial pattern formation	105815	2	15484	1	0.27125
Biological process	GO:0010501	RNA secondary structure unwinding	105815	2	15484	1	0.27125
Biological process	GO:0080093	regulation of photorespiration	105815	2	15484	1	0.27125
Biological process	GO:0006778	porphyrin-containing compound metabolic process	105815	2	15484	1	0.27125
Biological process	GO:0031145	anaphase-promoting complex-dependent proteasomal ubiquitin-dependent protein catabolic process	105815	2	15484	1	0.27125
Biological process	GO:0016553	base conversion or substitution editing	105815	2	15484	1	0.27125
Biological process	GO:0090239	regulation of histone H4 acetylation	105815	2	15484	1	0.27125
Biological process	GO:0032781	positive regulation of ATPase activity	105815	2	15484	1	0.27125
Biological process	GO:0046487	glyoxylate metabolic process	105815	2	15484	1	0.27125
Biological process	GO:0097305	response to alcohol	105815	2	15484	1	0.27125
Biological process	GO:0009057	macromolecule catabolic process	105815	2	15484	1	0.27125
Biological process	GO:0055089	fatty acid homeostasis	105815	2	15484	1	0.27125
Biological process	GO:0006072	glycerol-3-phosphate metabolic process	105815	2	15484	1	0.27125
Biological process	GO:0010605	negative regulation of macromolecule metabolic process	105815	2	15484	1	0.27125
Biological process	GO:0052386	cell wall thickening	105815	2	15484	1	0.27125
Biological process	GO:0009446	putrescine biosynthetic process	105815	2	15484	1	0.27125
Biological process	GO:0031929	TOR signaling	105815	2	15484	1	0.27125
Biological process	GO:0044182	filamentous growth of a population of unicellular organisms	105815	2	15484	1	0.27125
Biological process	GO:0009854	oxidative photosynthetic carbon pathway	105815	2	15484	1	0.27125
Biological process	GO:0010136	ureide catabolic process	105815	2	15484	1	0.27125
Biological process	GO:0042450	arginine biosynthetic process via ornithine	105815	2	15484	1	0.27125
Biological process	GO:0048285	organelle fission	105815	2	15484	1	0.27125
Biological process	GO:0009729	detection of brassinosteroid stimulus	105815	2	15484	1	0.27125
Biological process	GO:0019373	epoxygenase P450 pathway	105815	2	15484	1	0.27125
Biological process	GO:0031117	positive regulation of microtubule depolymerization	105815	2	15484	1	0.27125
Biological process	GO:0070328	triglyceride homeostasis	105815	2	15484	1	0.27125
Biological process	GO:0046080	dUTP metabolic process	105815	2	15484	1	0.27125
Biological process	GO:0010080	regulation of floral meristem growth	105815	2	15484	1	0.27125
Biological process	GO:0009798	axis specification	105815	2	15484	1	0.27125
Biological process	GO:0006166	purine ribonucleoside salvage	105815	2	15484	1	0.27125
Biological process	GO:0015809	arginine transport	105815	2	15484	1	0.27125
Biological process	GO:0051453	regulation of intracellular pH	105815	2	15484	1	0.27125
Biological process	GO:0018315	molybdenum incorporation into molybdenum-molybdopterin complex	105815	2	15484	1	0.27125
Biological process	GO:0015851	nucleobase transport	105815	2	15484	1	0.27125
Biological process	GO:0009594	detection of nutrient	105815	2	15484	1	0.27125
Biological process	GO:0045732	positive regulation of protein catabolic process	105815	2	15484	1	0.27125
Biological process	GO:0010262	somatic embryogenesis	105815	2	15484	1	0.27125
Biological process	GO:1901684	arsenate ion transmembrane transport	105815	2	15484	1	0.27125
Biological process	GO:0009745	sucrose mediated signaling	105815	2	15484	1	0.27125
Biological process	GO:0080094	response to trehalose-6-phosphate	105815	2	15484	1	0.27125
Biological process	GO:0051013	microtubule severing	105815	2	15484	1	0.27125
Biological process	GO:0015846	polyamine transport	105815	2	15484	1	0.27125
Biological process	GO:0010254	nectary development	105815	2	15484	1	0.27125
Biological process	GO:0006144	purine nucleobase metabolic process	105815	2	15484	1	0.27125
Biological process	GO:0050992	dimethylallyl diphosphate biosynthetic process	105815	2	15484	1	0.27125
Biological process	GO:0006529	asparagine biosynthetic process	105815	2	15484	1	0.27125
Biological process	GO:0034227	tRNA thio-modification	105815	2	15484	1	0.27125
Biological process	GO:0019751	polyol metabolic process	105815	2	15484	1	0.27125
Biological process	GO:2001295	malonyl-CoA biosynthetic process	105815	2	15484	1	0.27125
Biological process	GO:0006148	inosine catabolic process	105815	2	15484	1	0.27125
Biological process	GO:0006739	NADP metabolic process	105815	2	15484	1	0.27125
Biological process	GO:0006167	AMP biosynthetic process	105815	2	15484	1	0.27125
Biological process	GO:0052889	9,9'-di-cis-zeta-carotene desaturation to 7,9,7',9'-tetra-cis-lycopene	105815	2	15484	1	0.27125
Biological process	GO:0006627	protein processing involved in protein targeting to mitochondrion	105815	2	15484	1	0.27125
Biological process	GO:0019544	arginine catabolic process to glutamate	105815	2	15484	1	0.27125
Molecular function	GO:0004351	glutamate decarboxylase activity	105815	2	15484	1	0.27125
Molecular function	GO:0019887	protein kinase regulator activity	105815	2	15484	1	0.27125
Molecular function	GO:0009041	uridylate kinase activity	105815	2	15484	1	0.27125
Molecular function	GO:0004665	prephenate dehydrogenase (NADP+) activity	105815	2	15484	1	0.27125
Molecular function	GO:0070628	proteasome binding	105815	2	15484	1	0.27125
Molecular function	GO:0004588	orotate phosphoribosyltransferase activity	105815	2	15484	1	0.27125
Molecular function	GO:0046537	2,3-bisphosphoglycerate-independent phosphoglycerate mutase activity	105815	2	15484	1	0.27125
Molecular function	GO:0004046	aminoacylase activity	105815	2	15484	1	0.27125
Molecular function	GO:0030750	putrescine N-methyltransferase activity	105815	2	15484	1	0.27125
Molecular function	GO:0008475	procollagen-lysine 5-dioxygenase activity	105815	2	15484	1	0.27125
Molecular function	GO:0030295	protein kinase activator activity	105815	2	15484	1	0.27125
Molecular function	GO:0052886	9,9'-dicis-carotene:quinone oxidoreductase activity	105815	2	15484	1	0.27125
Molecular function	GO:0008534	oxidized purine nucleobase lesion DNA N-glycosylase activity	105815	2	15484	1	0.27125
Molecular function	GO:0051538	3 iron, 4 sulfur cluster binding	105815	2	15484	1	0.27125
Molecular function	GO:0008930	methylthioadenosine nucleosidase activity	105815	2	15484	1	0.27125
Molecular function	GO:0005080	protein kinase C binding	105815	2	15484	1	0.27125
Molecular function	GO:0000033	alpha-1,3-mannosyltransferase activity	105815	2	15484	1	0.27125
Molecular function	GO:0047207	1,2-beta-fructan 1F-fructosyltransferase activity	105815	2	15484	1	0.27125
Molecular function	GO:0004127	cytidylate kinase activity	105815	2	15484	1	0.27125
Molecular function	GO:0047924	geraniol dehydrogenase activity	105815	2	15484	1	0.27125
Molecular function	GO:0004169	dolichyl-phosphate-mannose-protein mannosyltransferase activity	105815	2	15484	1	0.27125
Molecular function	GO:0042392	sphingosine-1-phosphate phosphatase activity	105815	2	15484	1	0.27125
Molecular function	GO:0001671	ATPase activator activity	105815	2	15484	1	0.27125
Molecular function	GO:0001716	L-amino-acid oxidase activity	105815	2	15484	1	0.27125
Molecular function	GO:1901683	arsenate ion transmembrane transporter activity	105815	2	15484	1	0.27125
Molecular function	GO:0052887	7,9,9'-tricis-neurosporene:quinone oxidoreductase activity	105815	2	15484	1	0.27125
Molecular function	GO:0047800	cysteamine dioxygenase activity	105815	2	15484	1	0.27125
Molecular function	GO:0009496	plastoquinolplastocyanin reductase activity	105815	2	15484	1	0.27125
Molecular function	GO:0009978	allene oxide synthase activity	105815	2	15484	1	0.27125
Molecular function	GO:0004084	branched-chain-amino-acid transaminase activity	105815	2	15484	1	0.27125
Molecular function	GO:0003856	3-dehydroquinate synthase activity	105815	2	15484	1	0.27125
Molecular function	GO:0003942	N-acetyl-gamma-glutamyl-phosphate reductase activity	105815	2	15484	1	0.27125
Molecular function	GO:0004853	uroporphyrinogen decarboxylase activity	105815	2	15484	1	0.27125
Molecular function	GO:0050614	delta24-sterol reductase activity	105815	2	15484	1	0.27125
Molecular function	GO:0004451	isocitrate lyase activity	105815	2	15484	1	0.27125
Molecular function	GO:0047652	allantoate deiminase activity	105815	2	15484	1	0.27125
Molecular function	GO:0004590	orotidine-5'-phosphate decarboxylase activity	105815	2	15484	1	0.27125
Molecular function	GO:0004558	alpha-glucosidase activity	105815	2	15484	1	0.27125
Molecular function	GO:0004648	O-phospho-L-serine:2-oxoglutarate aminotransferase activity	105815	2	15484	1	0.27125
Molecular function	GO:0016651	oxidoreductase activity, acting on NAD(P)H	105815	2	15484	1	0.27125
Molecular function	GO:0008977	prephenate dehydrogenase activity	105815	2	15484	1	0.27125
Molecular function	GO:0050486	intramolecular transferase activity, transferring hydroxy groups	105815	2	15484	1	0.27125
Molecular function	GO:0016004	phospholipase activator activity	105815	2	15484	1	0.27125
Molecular function	GO:0052671	geranylgeraniol kinase activity	105815	2	15484	1	0.27125
Molecular function	GO:0004109	coproporphyrinogen oxidase activity	105815	2	15484	1	0.27125
Molecular function	GO:0071614	linoleic acid epoxygenase activity	105815	2	15484	1	0.27125
Molecular function	GO:0052669	CTP:2-trans,-6-trans-farnesol kinase activity	105815	2	15484	1	0.27125
Molecular function	GO:0050178	phenylpyruvate tautomerase activity	105815	2	15484	1	0.27125
Molecular function	GO:0047787	delta4-3-oxosteroid 5beta-reductase activity	105815	2	15484	1	0.27125
Molecular function	GO:0052654	L-leucine transaminase activity	105815	2	15484	1	0.27125
Molecular function	GO:0003938	IMP dehydrogenase activity	105815	2	15484	1	0.27125
Molecular function	GO:0004160	dihydroxy-acid dehydratase activity	105815	2	15484	1	0.27125
Molecular function	GO:0008809	carnitine racemase activity	105815	2	15484	1	0.27125
Molecular function	GO:0010296	prenylcysteine methylesterase activity	105815	2	15484	1	0.27125
Molecular function	GO:0010178	IAA-amino acid conjugate hydrolase activity	105815	2	15484	1	0.27125
Molecular function	GO:0052670	geraniol kinase activity	105815	2	15484	1	0.27125
Molecular function	GO:1990137	plant seed peroxidase activity	105815	2	15484	1	0.27125
Molecular function	GO:0004170	dUTP diphosphatase activity	105815	2	15484	1	0.27125
Molecular function	GO:0070191	methionine-R-sulfoxide reductase activity	105815	2	15484	1	0.27125
Molecular function	GO:0016633	galactonolactone dehydrogenase activity	105815	2	15484	1	0.27125
Molecular function	GO:0004088	carbamoyl-phosphate synthase (glutamine-hydrolyzing) activity	105815	2	15484	1	0.27125
Molecular function	GO:0010314	phosphatidylinositol-5-phosphate binding	105815	2	15484	1	0.27125
Molecular function	GO:0015211	purine nucleoside transmembrane transporter activity	105815	2	15484	1	0.27125
Molecular function	GO:0004055	argininosuccinate synthase activity	105815	2	15484	1	0.27125
Molecular function	GO:0080041	ADP-ribose pyrophosphohydrolase activity	105815	2	15484	1	0.27125
Molecular function	GO:0008428	ribonuclease inhibitor activity	105815	2	15484	1	0.27125
Molecular function	GO:0015087	cobalt ion transmembrane transporter activity	105815	2	15484	1	0.27125
Molecular function	GO:0015193	L-proline transmembrane transporter activity	105815	2	15484	1	0.27125
Molecular function	GO:0015089	high affinity copper ion transmembrane transporter activity	105815	2	15484	1	0.27125
Molecular function	GO:0030797	24-methylenesterol C-methyltransferase activity	105815	2	15484	1	0.27125
Molecular function	GO:0003959	NADPH dehydrogenase activity	105815	2	15484	1	0.27125
Molecular function	GO:0003922	GMP synthase (glutamine-hydrolyzing) activity	105815	2	15484	1	0.27125
Molecular function	GO:0052656	L-isoleucine transaminase activity	105815	2	15484	1	0.27125
Molecular function	GO:0008798	beta-aspartyl-peptidase activity	105815	2	15484	1	0.27125
Molecular function	GO:0042171	lysophosphatidic acid acyltransferase activity	105815	2	15484	1	0.27125
Molecular function	GO:0052655	L-valine transaminase activity	105815	2	15484	1	0.27125
Molecular function	GO:0015099	nickel cation transmembrane transporter activity	105815	2	15484	1	0.27125
Molecular function	GO:0022843	voltage-gated cation channel activity	105815	2	15484	1	0.27125
Molecular function	GO:0047947	glutamine N-phenylacetyltransferase activity	105815	2	15484	1	0.27125
Molecular function	GO:0050833	pyruvate transmembrane transporter activity	105815	2	15484	1	0.27125
Molecular function	GO:0019210	kinase inhibitor activity	105815	2	15484	1	0.27125
Biological process	GO:0009963	positive regulation of flavonoid biosynthetic process	105815	86	15484	15	0.271545
Biological process	GO:0010200	response to chitin	105815	267	15484	43	0.271703
Biological process	GO:0032876	negative regulation of DNA endoreduplication	105815	7	15484	2	0.273174
Biological process	GO:0030104	water homeostasis	105815	7	15484	2	0.273174
Biological process	GO:0010112	regulation of systemic acquired resistance	105815	7	15484	2	0.273174
Biological process	GO:0009098	leucine biosynthetic process	105815	7	15484	2	0.273174
Biological process	GO:0006909	phagocytosis	105815	7	15484	2	0.273174
Biological process	GO:0006808	regulation of nitrogen utilization	105815	7	15484	2	0.273174
Biological process	GO:0006657	CDP-choline pathway	105815	7	15484	2	0.273174
Molecular function	GO:0019789	SUMO ligase activity	105815	7	15484	2	0.273174
Molecular function	GO:0005094	Rho GDP-dissociation inhibitor activity	105815	7	15484	2	0.273174
Molecular function	GO:0010471	GDP-galactose:mannose-1-phosphate guanylyltransferase activity	105815	7	15484	2	0.273174
Molecular function	GO:0010474	glucose-1-phosphate guanylyltransferase (GDP) activity	105815	7	15484	2	0.273174
Molecular function	GO:0051087	chaperone binding	105815	7	15484	2	0.273174
Molecular function	GO:0010475	galactose-1-phosphate guanylyltransferase (GDP) activity	105815	7	15484	2	0.273174
Molecular function	GO:0010472	GDP-galactose:glucose-1-phosphate guanylyltransferase activity	105815	7	15484	2	0.273174
Molecular function	GO:0008515	sucrose transmembrane transporter activity	105815	7	15484	2	0.273174
Molecular function	GO:0050734	hydroxycinnamoyltransferase activity	105815	7	15484	2	0.273174
Molecular function	GO:0080048	GDP-D-glucose phosphorylase activity	105815	7	15484	2	0.273174
Molecular function	GO:0003958	NADPH-hemoprotein reductase activity	105815	7	15484	2	0.273174
Molecular function	GO:0010473	GDP-galactose:myoinositol-1-phosphate guanylyltransferase activity	105815	7	15484	2	0.273174
Biological process	GO:0009695	jasmonic acid biosynthetic process	105815	118	15484	20	0.27357
Biological process	GO:0042335	cuticle development	105815	61	15484	11	0.274622
Biological process	GO:0010363	regulation of plant-type hypersensitive response	105815	320	15484	51	0.276191
Biological process	GO:0009734	auxin-activated signaling pathway	105815	112	15484	19	0.278966
Biological process	GO:0009611	response to wounding	105815	347	15484	55	0.281479
Biological process	GO:0019745	pentacyclic triterpenoid biosynthetic process	105815	49	15484	9	0.28393
Biological process	GO:0008643	carbohydrate transport	105815	43	15484	8	0.288436
Biological process	GO:0010025	wax biosynthetic process	105815	43	15484	8	0.288436
Biological process	GO:0010091	trichome branching	105815	37	15484	7	0.292659
Biological process	GO:0044070	regulation of anion transport	105815	13	15484	3	0.294129
Biological process	GO:0006825	copper ion transport	105815	13	15484	3	0.294129
Biological process	GO:0017004	cytochrome complex assembly	105815	13	15484	3	0.294129
Biological process	GO:0046688	response to copper ion	105815	13	15484	3	0.294129
Biological process	GO:0045003	double-strand break repair via synthesis-dependent strand annealing	105815	13	15484	3	0.294129
Molecular function	GO:0008131	primary amine oxidase activity	105815	13	15484	3	0.294129
Molecular function	GO:0016161	beta-amylase activity	105815	13	15484	3	0.294129
Biological process	GO:0010229	inflorescence development	105815	25	15484	5	0.298874
Biological process	GO:0006164	purine nucleotide biosynthetic process	105815	56	15484	10	0.29907
Biological process	GO:0009850	auxin metabolic process	105815	19	15484	4	0.299149
Molecular function	GO:0050321	tau-protein kinase activity	105815	19	15484	4	0.299149
Biological process	GO:0051510	regulation of unidimensional cell growth	105815	69	15484	12	0.305469
Biological process	GO:0009741	response to brassinosteroid	105815	69	15484	12	0.305469
Biological process	GO:0009073	aromatic amino acid family biosynthetic process	105815	70	15484	12	0.323663
Molecular function	GO:0008375	acetylglucosaminyltransferase activity	105815	26	15484	5	0.329486
Molecular function	GO:0005515	protein binding	105815	1036	15484	157	0.329529
Biological process	GO:0042176	regulation of protein catabolic process	105815	8	15484	2	0.331186
Biological process	GO:0009650	UV protection	105815	8	15484	2	0.331186
Biological process	GO:0051640	organelle localization	105815	8	15484	2	0.331186
Biological process	GO:0009094	L-phenylalanine biosynthetic process	105815	8	15484	2	0.331186
Biological process	GO:0032922	circadian regulation of gene expression	105815	8	15484	2	0.331186
Biological process	GO:0034599	cellular response to oxidative stress	105815	8	15484	2	0.331186
Biological process	GO:0010582	floral meristem determinacy	105815	8	15484	2	0.331186
Biological process	GO:0006564	L-serine biosynthetic process	105815	8	15484	2	0.331186
Biological process	GO:0010199	organ boundary specification between lateral organs and the meristem	105815	8	15484	2	0.331186
Biological process	GO:0035436	triose phosphate transmembrane transport	105815	8	15484	2	0.331186
Molecular function	GO:0004781	sulfate adenylyltransferase (ATP) activity	105815	8	15484	2	0.331186
Molecular function	GO:0032266	phosphatidylinositol-3-phosphate binding	105815	8	15484	2	0.331186
Molecular function	GO:0042389	omega-3 fatty acid desaturase activity	105815	8	15484	2	0.331186
Molecular function	GO:0004506	squalene monooxygenase activity	105815	8	15484	2	0.331186
Molecular function	GO:0016295	myristoyl-[acyl-carrier-protein] hydrolase activity	105815	8	15484	2	0.331186
Molecular function	GO:0004320	oleoyl-[acyl-carrier-protein] hydrolase activity	105815	8	15484	2	0.331186
Molecular function	GO:0016296	palmitoyl-[acyl-carrier-protein] hydrolase activity	105815	8	15484	2	0.331186
Molecular function	GO:0002020	protease binding	105815	8	15484	2	0.331186
Molecular function	GO:0043130	ubiquitin binding	105815	8	15484	2	0.331186
Molecular function	GO:0004372	glycine hydroxymethyltransferase activity	105815	8	15484	2	0.331186
Molecular function	GO:0008508	bile acid:sodium symporter activity	105815	8	15484	2	0.331186
Molecular function	GO:0004022	alcohol dehydrogenase (NAD) activity	105815	8	15484	2	0.331186
Molecular function	GO:0035064	methylated histone residue binding	105815	8	15484	2	0.331186
Molecular function	GO:0004560	alpha-L-fucosidase activity	105815	8	15484	2	0.331186
Biological process	GO:0010311	lateral root formation	105815	45	15484	8	0.334322
Biological process	GO:0048768	root hair cell tip growth	105815	20	15484	4	0.334495
Biological process	GO:0051260	protein homooligomerization	105815	20	15484	4	0.334495
Molecular function	GO:0008483	transaminase activity	105815	20	15484	4	0.334495
Biological process	GO:0010030	positive regulation of seed germination	105815	14	15484	3	0.337015
Biological process	GO:0009830	cell wall modification involved in abscission	105815	14	15484	3	0.337015
Biological process	GO:0010099	regulation of photomorphogenesis	105815	14	15484	3	0.337015
Biological process	GO:0019932	second-messenger-mediated signaling	105815	14	15484	3	0.337015
Biological process	GO:0006890	retrograde vesicle-mediated transport, Golgi to ER	105815	14	15484	3	0.337015
Biological process	GO:0006984	ER-nucleus signaling pathway	105815	14	15484	3	0.337015
Molecular function	GO:0018024	histone-lysine N-methyltransferase activity	105815	14	15484	3	0.337015
Molecular function	GO:0009044	xylan 1,4-beta-xylosidase activity	105815	14	15484	3	0.337015
Biological process	GO:0030036	actin cytoskeleton organization	105815	52	15484	9	0.348311
Biological process	GO:0006995	cellular response to nitrogen starvation	105815	33	15484	6	0.351197
Biological process	GO:0006012	galactose metabolic process	105815	33	15484	6	0.351197
Biological process	GO:0009620	response to fungus	105815	85	15484	14	0.360147
Molecular function	GO:0019825	oxygen binding	105815	85	15484	14	0.360147
Biological process	GO:0006865	amino acid transport	105815	59	15484	10	0.360179
Molecular function	GO:0016747	transferase activity, transferring acyl groups other than amino-acyl groups	105815	59	15484	10	0.360179
Biological process	GO:0009451	RNA modification	105815	27	15484	5	0.360371
Biological process	GO:0007346	regulation of mitotic cell cycle	105815	27	15484	5	0.360371
Biological process	GO:0010152	pollen maturation	105815	27	15484	5	0.360371
Molecular function	GO:0004298	threonine-type endopeptidase activity	105815	27	15484	5	0.360371
Biological process	GO:0006612	protein targeting to membrane	105815	317	15484	49	0.362143
Biological process	GO:0007020	microtubule nucleation	105815	92	15484	15	0.367886
Biological process	GO:0048829	root cap development	105815	21	15484	4	0.369994
Molecular function	GO:0030955	potassium ion binding	105815	21	15484	4	0.369994
Biological process	GO:0030245	cellulose catabolic process	105815	3	15484	1	0.377891
Biological process	GO:0015866	ADP transport	105815	3	15484	1	0.377891
Biological process	GO:0043066	negative regulation of apoptotic process	105815	3	15484	1	0.377891
Biological process	GO:0010244	response to low fluence blue light stimulus by blue low-fluence system	105815	3	15484	1	0.377891
Biological process	GO:0009249	protein lipoylation	105815	3	15484	1	0.377891
Biological process	GO:0055071	manganese ion homeostasis	105815	3	15484	1	0.377891
Biological process	GO:0006596	polyamine biosynthetic process	105815	3	15484	1	0.377891
Biological process	GO:0010647	positive regulation of cell communication	105815	3	15484	1	0.377891
Biological process	GO:0009662	etioplast organization	105815	3	15484	1	0.377891
Biological process	GO:0009715	chalcone biosynthetic process	105815	3	15484	1	0.377891
Biological process	GO:2000033	regulation of seed dormancy process	105815	3	15484	1	0.377891
Biological process	GO:0006527	arginine catabolic process	105815	3	15484	1	0.377891
Biological process	GO:0009405	pathogenesis	105815	3	15484	1	0.377891
Biological process	GO:0046909	intermembrane transport	105815	3	15484	1	0.377891
Biological process	GO:0006656	phosphatidylcholine biosynthetic process	105815	3	15484	1	0.377891
Biological process	GO:0031396	regulation of protein ubiquitination	105815	3	15484	1	0.377891
Biological process	GO:0035246	peptidyl-arginine N-methylation	105815	3	15484	1	0.377891
Biological process	GO:0009606	tropism	105815	3	15484	1	0.377891
Biological process	GO:0032365	intracellular lipid transport	105815	3	15484	1	0.377891
Biological process	GO:0051234	establishment of localization	105815	3	15484	1	0.377891
Biological process	GO:0035674	tricarboxylic acid transmembrane transport	105815	3	15484	1	0.377891
Biological process	GO:0016233	telomere capping	105815	3	15484	1	0.377891
Biological process	GO:0009629	response to gravity	105815	3	15484	1	0.377891
Biological process	GO:0055070	copper ion homeostasis	105815	3	15484	1	0.377891
Biological process	GO:0071345	cellular response to cytokine stimulus	105815	3	15484	1	0.377891
Biological process	GO:2000379	positive regulation of reactive oxygen species metabolic process	105815	3	15484	1	0.377891
Biological process	GO:0051592	response to calcium ion	105815	3	15484	1	0.377891
Biological process	GO:0036290	protein trans-autophosphorylation	105815	3	15484	1	0.377891
Biological process	GO:0017183	peptidyl-diphthamide biosynthetic process from peptidyl-histidine	105815	3	15484	1	0.377891
Biological process	GO:0048278	vesicle docking	105815	3	15484	1	0.377891
Biological process	GO:0015843	methylammonium transport	105815	3	15484	1	0.377891
Biological process	GO:0031365	N-terminal protein amino acid modification	105815	3	15484	1	0.377891
Biological process	GO:0045860	positive regulation of protein kinase activity	105815	3	15484	1	0.377891
Biological process	GO:0046739	transport of virus in multicellular host	105815	3	15484	1	0.377891
Biological process	GO:0042425	choline biosynthetic process	105815	3	15484	1	0.377891
Biological process	GO:0070919	production of siRNA involved in chromatin silencing by small RNA	105815	3	15484	1	0.377891
Biological process	GO:0034052	positive regulation of plant-type hypersensitive response	105815	3	15484	1	0.377891
Biological process	GO:0010159	specification of organ position	105815	3	15484	1	0.377891
Biological process	GO:0080040	positive regulation of cellular response to phosphate starvation	105815	3	15484	1	0.377891
Biological process	GO:0000381	regulation of alternative mRNA splicing, via spliceosome	105815	3	15484	1	0.377891
Biological process	GO:0010111	glyoxysome organization	105815	3	15484	1	0.377891
Biological process	GO:0051693	actin filament capping	105815	3	15484	1	0.377891
Biological process	GO:0009069	serine family amino acid metabolic process	105815	3	15484	1	0.377891
Biological process	GO:0019646	aerobic electron transport chain	105815	3	15484	1	0.377891
Biological process	GO:0019284	L-methionine biosynthetic process from S-adenosylmethionine	105815	3	15484	1	0.377891
Biological process	GO:0052033	pathogen-associated molecular pattern dependent induction by symbiont of host innate immune response	105815	3	15484	1	0.377891
Biological process	GO:0035873	lactate transmembrane transport	105815	3	15484	1	0.377891
Biological process	GO:0045165	cell fate commitment	105815	3	15484	1	0.377891
Biological process	GO:0015680	intracellular copper ion transport	105815	3	15484	1	0.377891
Biological process	GO:0001709	cell fate determination	105815	3	15484	1	0.377891
Biological process	GO:0009645	response to low light intensity stimulus	105815	3	15484	1	0.377891
Biological process	GO:0006105	succinate metabolic process	105815	3	15484	1	0.377891
Biological process	GO:0000771	agglutination involved in conjugation	105815	3	15484	1	0.377891
Biological process	GO:0044205	'de novo' UMP biosynthetic process	105815	3	15484	1	0.377891
Biological process	GO:0055081	anion homeostasis	105815	3	15484	1	0.377891
Biological process	GO:0060359	response to ammonium ion	105815	3	15484	1	0.377891
Biological process	GO:0030071	regulation of mitotic metaphase/anaphase transition	105815	3	15484	1	0.377891
Biological process	GO:0006407	rRNA export from nucleus	105815	3	15484	1	0.377891
Biological process	GO:0009722	detection of cytokinin stimulus	105815	3	15484	1	0.377891
Biological process	GO:0019279	L-methionine biosynthetic process from L-homoserine via cystathionine	105815	3	15484	1	0.377891
Biological process	GO:0009150	purine ribonucleotide metabolic process	105815	3	15484	1	0.377891
Biological process	GO:0080009	mRNA methylation	105815	3	15484	1	0.377891
Molecular function	GO:0016768	spermine synthase activity	105815	3	15484	1	0.377891
Molecular function	GO:0003991	acetylglutamate kinase activity	105815	3	15484	1	0.377891
Molecular function	GO:0008506	sucrose:hydrogen symporter activity	105815	3	15484	1	0.377891
Molecular function	GO:0030414	peptidase inhibitor activity	105815	3	15484	1	0.377891
Molecular function	GO:0033843	xyloglucan 6-xylosyltransferase activity	105815	3	15484	1	0.377891
Molecular function	GO:0005537	mannose binding	105815	3	15484	1	0.377891
Molecular function	GO:0071617	lysophospholipid acyltransferase activity	105815	3	15484	1	0.377891
Molecular function	GO:0047724	inosine nucleosidase activity	105815	3	15484	1	0.377891
Molecular function	GO:0046608	carotenoid isomerase activity	105815	3	15484	1	0.377891
Molecular function	GO:0015391	nucleobase:cation symporter activity	105815	3	15484	1	0.377891
Molecular function	GO:0015421	oligopeptide-transporting ATPase activity	105815	3	15484	1	0.377891
Molecular function	GO:0004441	inositol-1,4-bisphosphate 1-phosphatase activity	105815	3	15484	1	0.377891
Molecular function	GO:0004318	enoyl-[acyl-carrier-protein] reductase (NADH) activity	105815	3	15484	1	0.377891
Molecular function	GO:0003838	sterol 24-C-methyltransferase activity	105815	3	15484	1	0.377891
Molecular function	GO:0032934	sterol binding	105815	3	15484	1	0.377891
Molecular function	GO:0015142	tricarboxylic acid transmembrane transporter activity	105815	3	15484	1	0.377891
Molecular function	GO:0004612	phosphoenolpyruvate carboxykinase (ATP) activity	105815	3	15484	1	0.377891
Molecular function	GO:0042800	histone methyltransferase activity (H3-K4 specific)	105815	3	15484	1	0.377891
Molecular function	GO:0004563	beta-N-acetylhexosaminidase activity	105815	3	15484	1	0.377891
Molecular function	GO:0042285	xylosyltransferase activity	105815	3	15484	1	0.377891
Molecular function	GO:0015129	lactate transmembrane transporter activity	105815	3	15484	1	0.377891
Molecular function	GO:0052631	sphingolipid delta-8 desaturase activity	105815	3	15484	1	0.377891
Molecular function	GO:0004121	cystathionine beta-lyase activity	105815	3	15484	1	0.377891
Molecular function	GO:0045158	electron transporter, transferring electrons within cytochrome b6/f complex of photosystem II activity	105815	3	15484	1	0.377891
Molecular function	GO:0001758	retinal dehydrogenase activity	105815	3	15484	1	0.377891
Molecular function	GO:0000104	succinate dehydrogenase activity	105815	3	15484	1	0.377891
Molecular function	GO:0010349	L-galactose dehydrogenase activity	105815	3	15484	1	0.377891
Molecular function	GO:0004123	cystathionine gamma-lyase activity	105815	3	15484	1	0.377891
Molecular function	GO:0030359	protein phosphatase type 2B regulator activity	105815	3	15484	1	0.377891
Molecular function	GO:0004801	sedoheptulose-7-phosphate:D-glyceraldehyde-3-phosphate glyceronetransferase activity	105815	3	15484	1	0.377891
Molecular function	GO:0004633	phosphopantothenoylcysteine decarboxylase activity	105815	3	15484	1	0.377891
Molecular function	GO:0047987	hydroperoxide dehydratase activity	105815	3	15484	1	0.377891
Molecular function	GO:0055041	cyclopentanol dehydrogenase activity	105815	3	15484	1	0.377891
Molecular function	GO:0015217	ADP transmembrane transporter activity	105815	3	15484	1	0.377891
Molecular function	GO:0004557	alpha-galactosidase activity	105815	3	15484	1	0.377891
Molecular function	GO:0036094	small molecule binding	105815	3	15484	1	0.377891
Molecular function	GO:0045174	glutathione dehydrogenase (ascorbate) activity	105815	3	15484	1	0.377891
Molecular function	GO:0008430	selenium binding	105815	3	15484	1	0.377891
Molecular function	GO:0047205	quinate O-hydroxycinnamoyltransferase activity	105815	3	15484	1	0.377891
Molecular function	GO:0030795	jasmonate O-methyltransferase activity	105815	3	15484	1	0.377891
Molecular function	GO:0004475	mannose-1-phosphate guanylyltransferase activity	105815	3	15484	1	0.377891
Molecular function	GO:0004452	isopentenyl-diphosphate delta-isomerase activity	105815	3	15484	1	0.377891
Molecular function	GO:0016531	copper chaperone activity	105815	3	15484	1	0.377891
Molecular function	GO:0004001	adenosine kinase activity	105815	3	15484	1	0.377891
Molecular function	GO:0044540	L-cystine L-cysteine-lyase (deaminating)	105815	3	15484	1	0.377891
Molecular function	GO:0005222	intracellular cAMP activated cation channel activity	105815	3	15484	1	0.377891
Molecular function	GO:0008176	tRNA (guanine-N7-)-methyltransferase activity	105815	3	15484	1	0.377891
Molecular function	GO:0005536	glucose binding	105815	3	15484	1	0.377891
Molecular function	GO:0008474	palmitoyl-(protein) hydrolase activity	105815	3	15484	1	0.377891
Molecular function	GO:0016618	hydroxypyruvate reductase activity	105815	3	15484	1	0.377891
Molecular function	GO:0004449	isocitrate dehydrogenase (NAD+) activity	105815	3	15484	1	0.377891
Molecular function	GO:0000234	phosphoethanolamine N-methyltransferase activity	105815	3	15484	1	0.377891
Biological process	GO:0009873	ethylene-activated signaling pathway	105815	73	15484	12	0.379463
Biological process	GO:0034605	cellular response to heat	105815	15	15484	3	0.379728
Molecular function	GO:0005337	nucleoside transmembrane transporter activity	105815	15	15484	3	0.379728
Biological process	GO:0015802	basic amino acid transport	105815	60	15484	10	0.380935
Biological process	GO:0042732	D-xylose metabolic process	105815	47	15484	8	0.381221
Biological process	GO:0042538	hyperosmotic salinity response	105815	146	15484	23	0.385307
Biological process	GO:0010583	response to cyclopentenone	105815	80	15484	13	0.387487
Biological process	GO:0006644	phospholipid metabolic process	105815	9	15484	2	0.387785
Biological process	GO:0010236	plastoquinone biosynthetic process	105815	9	15484	2	0.387785
Biological process	GO:0009308	amine metabolic process	105815	9	15484	2	0.387785
Biological process	GO:2000377	regulation of reactive oxygen species metabolic process	105815	9	15484	2	0.387785
Biological process	GO:0006101	citrate metabolic process	105815	9	15484	2	0.387785
Biological process	GO:0048830	adventitious root development	105815	9	15484	2	0.387785
Biological process	GO:0009554	megasporogenesis	105815	9	15484	2	0.387785
Biological process	GO:0071369	cellular response to ethylene stimulus	105815	9	15484	2	0.387785
Biological process	GO:0034440	lipid oxidation	105815	9	15484	2	0.387785
Biological process	GO:0019430	removal of superoxide radicals	105815	9	15484	2	0.387785
Biological process	GO:0006563	L-serine metabolic process	105815	9	15484	2	0.387785
Biological process	GO:0055129	L-proline biosynthetic process	105815	9	15484	2	0.387785
Biological process	GO:0022904	respiratory electron transport chain	105815	9	15484	2	0.387785
Molecular function	GO:0070402	NADPH binding	105815	9	15484	2	0.387785
Molecular function	GO:0080044	quercetin 7-O-glucosyltransferase activity	105815	9	15484	2	0.387785
Molecular function	GO:0033549	MAP kinase phosphatase activity	105815	9	15484	2	0.387785
Molecular function	GO:0000062	fatty-acyl-CoA binding	105815	9	15484	2	0.387785
Molecular function	GO:0005375	copper ion transmembrane transporter activity	105815	9	15484	2	0.387785
Molecular function	GO:0000036	ACP phosphopantetheine attachment site binding involved in fatty acid biosynthetic process	105815	9	15484	2	0.387785
Biological process	GO:0035725	sodium ion transmembrane transport	105815	28	15484	5	0.391321
Biological process	GO:0006857	oligopeptide transport	105815	120	15484	19	0.393013
Molecular function	GO:0004842	ubiquitin-protein ligase activity	105815	281	15484	43	0.400495
Molecular function	GO:0009055	electron carrier activity	105815	429	15484	65	0.40089
Biological process	GO:0042744	hydrogen peroxide catabolic process	105815	94	15484	15	0.401248
Biological process	GO:0006397	mRNA processing	105815	48	15484	8	0.404823
Biological process	GO:0016925	protein sumoylation	105815	22	15484	4	0.405349
Molecular function	GO:0008353	RNA polymerase II carboxy-terminal domain kinase activity	105815	22	15484	4	0.405349
Molecular function	GO:0033612	receptor serine/threonine kinase binding	105815	22	15484	4	0.405349
Biological process	GO:0009738	abscisic acid-activated signaling pathway	105815	201	15484	31	0.405359
Biological process	GO:0009697	salicylic acid biosynthetic process	105815	148	15484	23	0.411988
Molecular function	GO:0005215	transporter activity	105815	195	15484	30	0.413467
Molecular function	GO:0030276	clathrin binding	105815	42	15484	7	0.418717
Biological process	GO:0006790	sulfur compound metabolic process	105815	16	15484	3	0.4218
Molecular function	GO:0008308	voltage-gated anion channel activity	105815	16	15484	3	0.4218
Molecular function	GO:0008134	transcription factor binding	105815	16	15484	3	0.4218
Molecular function	GO:0004316	3-oxoacyl-[acyl-carrier-protein] reductase (NADPH) activity	105815	16	15484	3	0.4218
Molecular function	GO:0031418	L-ascorbic acid binding	105815	16	15484	3	0.4218
Biological process	GO:0031408	oxylipin biosynthetic process	105815	62	15484	10	0.422655
Biological process	GO:0051604	protein maturation	105815	62	15484	10	0.422655
Biological process	GO:0043090	amino acid import	105815	102	15484	16	0.423452
Biological process	GO:0000413	protein peptidyl-prolyl isomerization	105815	56	15484	9	0.436533
Biological process	GO:0042991	transcription factor import into nucleus	105815	23	15484	4	0.440296
Molecular function	GO:0030247	polysaccharide binding	105815	23	15484	4	0.440296
Molecular function	GO:0004197	cysteine-type endopeptidase activity	105815	23	15484	4	0.440296
Molecular function	GO:0004743	pyruvate kinase activity	105815	23	15484	4	0.440296
Biological process	GO:0048354	mucilage biosynthetic process involved in seed coat development	105815	10	15484	2	0.442142
Molecular function	GO:0008378	galactosyltransferase activity	105815	10	15484	2	0.442142
Molecular function	GO:0031386	protein tag	105815	10	15484	2	0.442142
Molecular function	GO:0022891	substrate-specific transmembrane transporter activity	105815	10	15484	2	0.442142
Molecular function	GO:0032450	maltose alpha-glucosidase activity	105815	10	15484	2	0.442142
Biological process	GO:0006662	glycerol ether metabolic process	105815	43	15484	7	0.444049
Molecular function	GO:0042802	identical protein binding	105815	144	15484	22	0.448852
Molecular function	GO:0003755	peptidyl-prolyl cis-trans isomerase activity	105815	57	15484	9	0.458536
Biological process	GO:0016192	vesicle-mediated transport	105815	226	15484	34	0.459037
Biological process	GO:0051607	defense response to virus	105815	37	15484	6	0.461879
Biological process	GO:0010252	auxin homeostasis	105815	37	15484	6	0.461879
Biological process	GO:0046520	sphingoid biosynthetic process	105815	37	15484	6	0.461879
Biological process	GO:0044265	cellular macromolecule catabolic process	105815	17	15484	3	0.462847
Biological process	GO:0016197	endosomal transport	105815	17	15484	3	0.462847
Molecular function	GO:0008047	enzyme activator activity	105815	17	15484	3	0.462847
Molecular function	GO:0004252	serine-type endopeptidase activity	105815	118	15484	18	0.463593
Biological process	GO:0007032	endosome organization	105815	4	15484	1	0.468927
Biological process	GO:0000719	photoreactive repair	105815	4	15484	1	0.468927
Biological process	GO:0002098	tRNA wobble uridine modification	105815	4	15484	1	0.468927
Biological process	GO:0051128	regulation of cellular component organization	105815	4	15484	1	0.468927
Biological process	GO:0000077	DNA damage checkpoint	105815	4	15484	1	0.468927
Biological process	GO:0009061	anaerobic respiration	105815	4	15484	1	0.468927
Biological process	GO:0015827	tryptophan transport	105815	4	15484	1	0.468927
Biological process	GO:0048479	style development	105815	4	15484	1	0.468927
Biological process	GO:0051016	barbed-end actin filament capping	105815	4	15484	1	0.468927
Biological process	GO:0034765	regulation of ion transmembrane transport	105815	4	15484	1	0.468927
Biological process	GO:0046202	cyanide biosynthetic process	105815	4	15484	1	0.468927
Biological process	GO:0009186	deoxyribonucleoside diphosphate metabolic process	105815	4	15484	1	0.468927
Biological process	GO:0019674	NAD metabolic process	105815	4	15484	1	0.468927
Biological process	GO:0010275	NAD(P)H dehydrogenase complex assembly	105815	4	15484	1	0.468927
Biological process	GO:0030912	response to deep water	105815	4	15484	1	0.468927
Biological process	GO:0046185	aldehyde catabolic process	105815	4	15484	1	0.468927
Biological process	GO:0034314	Arp2/3 complex-mediated actin nucleation	105815	4	15484	1	0.468927
Biological process	GO:0015810	aspartate transport	105815	4	15484	1	0.468927
Biological process	GO:0071483	cellular response to blue light	105815	4	15484	1	0.468927
Biological process	GO:0016487	farnesol metabolic process	105815	4	15484	1	0.468927
Biological process	GO:0009938	negative regulation of gibberellic acid mediated signaling pathway	105815	4	15484	1	0.468927
Biological process	GO:0019374	galactolipid metabolic process	105815	4	15484	1	0.468927
Biological process	GO:0048102	autophagic cell death	105815	4	15484	1	0.468927
Biological process	GO:0046034	ATP metabolic process	105815	4	15484	1	0.468927
Biological process	GO:0033523	histone H2B ubiquitination	105815	4	15484	1	0.468927
Biological process	GO:0009823	cytokinin catabolic process	105815	4	15484	1	0.468927
Biological process	GO:0006422	aspartyl-tRNA aminoacylation	105815	4	15484	1	0.468927
Biological process	GO:0045116	protein neddylation	105815	4	15484	1	0.468927
Biological process	GO:0034389	lipid particle organization	105815	4	15484	1	0.468927
Biological process	GO:0007585	respiratory gaseous exchange	105815	4	15484	1	0.468927
Biological process	GO:0006536	glutamate metabolic process	105815	4	15484	1	0.468927
Biological process	GO:0045786	negative regulation of cell cycle	105815	4	15484	1	0.468927
Biological process	GO:0031930	mitochondria-nucleus signaling pathway	105815	4	15484	1	0.468927
Biological process	GO:0043686	co-translational protein modification	105815	4	15484	1	0.468927
Biological process	GO:0034638	phosphatidylcholine catabolic process	105815	4	15484	1	0.468927
Biological process	GO:0032877	positive regulation of DNA endoreduplication	105815	4	15484	1	0.468927
Biological process	GO:0043447	alkane biosynthetic process	105815	4	15484	1	0.468927
Biological process	GO:0051781	positive regulation of cell division	105815	4	15484	1	0.468927
Biological process	GO:1901140	p-coumaryl alcohol transport	105815	4	15484	1	0.468927
Biological process	GO:0051211	anisotropic cell growth	105815	4	15484	1	0.468927
Biological process	GO:0010163	high-affinity potassium ion import	105815	4	15484	1	0.468927
Biological process	GO:0006013	mannose metabolic process	105815	4	15484	1	0.468927
Biological process	GO:0006873	cellular ion homeostasis	105815	4	15484	1	0.468927
Biological process	GO:0009945	radial axis specification	105815	4	15484	1	0.468927
Biological process	GO:0043484	regulation of RNA splicing	105815	4	15484	1	0.468927
Biological process	GO:1901601	strigolactone biosynthetic process	105815	4	15484	1	0.468927
Molecular function	GO:0016620	oxidoreductase activity, acting on the aldehyde or oxo group of donors, NAD or NADP as acceptor	105815	4	15484	1	0.468927
Molecular function	GO:0003935	GTP cyclohydrolase II activity	105815	4	15484	1	0.468927
Molecular function	GO:0050645	limonoid glucosyltransferase activity	105815	4	15484	1	0.468927
Molecular function	GO:0047134	protein-disulfide reductase activity	105815	4	15484	1	0.468927
Molecular function	GO:0050664	oxidoreductase activity, acting on NAD(P)H, oxygen as acceptor	105815	4	15484	1	0.468927
Molecular function	GO:0017057	6-phosphogluconolactonase activity	105815	4	15484	1	0.468927
Molecular function	GO:0010176	homogentisate phytyltransferase activity	105815	4	15484	1	0.468927
Molecular function	GO:0047372	acylglycerol lipase activity	105815	4	15484	1	0.468927
Molecular function	GO:0005319	lipid transporter activity	105815	4	15484	1	0.468927
Molecular function	GO:0008805	carbon-monoxide oxygenase activity	105815	4	15484	1	0.468927
Molecular function	GO:0004324	ferredoxin-NADP+ reductase activity	105815	4	15484	1	0.468927
Molecular function	GO:0019204	nucleotide phosphatase activity	105815	4	15484	1	0.468927
Molecular function	GO:0000248	C-5 sterol desaturase activity	105815	4	15484	1	0.468927
Molecular function	GO:0071771	aldehyde decarbonylase activity	105815	4	15484	1	0.468927
Molecular function	GO:0004596	peptide alpha-N-acetyltransferase activity	105815	4	15484	1	0.468927
Molecular function	GO:0005046	KDEL sequence binding	105815	4	15484	1	0.468927
Molecular function	GO:0003730	mRNA 3'-UTR binding	105815	4	15484	1	0.468927
Molecular function	GO:0046593	mandelonitrile lyase activity	105815	4	15484	1	0.468927
Molecular function	GO:0008413	8-oxo-7,8-dihydroguanosine triphosphate pyrophosphatase activity	105815	4	15484	1	0.468927
Molecular function	GO:0008686	3,4-dihydroxy-2-butanone-4-phosphate synthase activity	105815	4	15484	1	0.468927
Molecular function	GO:0004571	mannosyl-oligosaccharide 1,2-alpha-mannosidase activity	105815	4	15484	1	0.468927
Molecular function	GO:0004818	glutamate-tRNA ligase activity	105815	4	15484	1	0.468927
Molecular function	GO:0015174	basic amino acid transmembrane transporter activity	105815	4	15484	1	0.468927
Molecular function	GO:0016629	12-oxophytodienoate reductase activity	105815	4	15484	1	0.468927
Molecular function	GO:0019166	trans-2-enoyl-CoA reductase (NADPH) activity	105815	4	15484	1	0.468927
Molecular function	GO:0015121	phosphoenolpyruvate:phosphate antiporter activity	105815	4	15484	1	0.468927
Molecular function	GO:0015491	cation:cation antiporter activity	105815	4	15484	1	0.468927
Molecular function	GO:0019177	dihydroneopterin triphosphate pyrophosphohydrolase activity	105815	4	15484	1	0.468927
Molecular function	GO:0015020	glucuronosyltransferase activity	105815	4	15484	1	0.468927
Molecular function	GO:0050551	myrcene synthase activity	105815	4	15484	1	0.468927
Molecular function	GO:0004750	ribulose-phosphate 3-epimerase activity	105815	4	15484	1	0.468927
Molecular function	GO:0016631	enoyl-[acyl-carrier-protein] reductase activity	105815	4	15484	1	0.468927
Molecular function	GO:0016832	aldehyde-lyase activity	105815	4	15484	1	0.468927
Molecular function	GO:0033743	peptide-methionine (R)-S-oxide reductase activity	105815	4	15484	1	0.468927
Molecular function	GO:0016422	mRNA (2'-O-methyladenosine-N6-)-methyltransferase activity	105815	4	15484	1	0.468927
Molecular function	GO:0050221	prostaglandin-E2 9-reductase activity	105815	4	15484	1	0.468927
Molecular function	GO:0005451	monovalent cation:hydrogen antiporter activity	105815	4	15484	1	0.468927
Molecular function	GO:0050046	lathosterol oxidase activity	105815	4	15484	1	0.468927
Molecular function	GO:0003883	CTP synthase activity	105815	4	15484	1	0.468927
Biological process	GO:0048868	pollen tube development	105815	44	15484	7	0.469181
Biological process	GO:0040029	regulation of gene expression, epigenetic	105815	44	15484	7	0.469181
Biological process	GO:0042546	cell wall biogenesis	105815	44	15484	7	0.469181
Biological process	GO:0016036	cellular response to phosphate starvation	105815	139	15484	21	0.47339
Molecular function	GO:0020037	heme binding	105815	377	15484	56	0.473803
Biological process	GO:0000302	response to reactive oxygen species	105815	24	15484	4	0.474605
Biological process	GO:0006913	nucleocytoplasmic transport	105815	24	15484	4	0.474605
Molecular function	GO:0005546	phosphatidylinositol-4,5-bisphosphate binding	105815	24	15484	4	0.474605
Biological process	GO:0006862	nucleotide transport	105815	58	15484	9	0.480386
Biological process	GO:0009867	jasmonic acid mediated signaling pathway	105815	194	15484	29	0.481379
Biological process	GO:0010039	response to iron ion	105815	31	15484	5	0.482741
Molecular function	GO:0047262	polygalacturonate 4-alpha-galacturonosyltransferase activity	105815	31	15484	5	0.482741
Biological process	GO:0009416	response to light stimulus	105815	174	15484	26	0.4866
Biological process	GO:0006623	protein targeting to vacuole	105815	147	15484	22	0.48997
Biological process	GO:0048831	regulation of shoot system development	105815	11	15484	2	0.493701
Biological process	GO:0016099	monoterpenoid biosynthetic process	105815	11	15484	2	0.493701
Biological process	GO:0048509	regulation of meristem development	105815	11	15484	2	0.493701
Biological process	GO:0015713	phosphoglycerate transport	105815	11	15484	2	0.493701
Molecular function	GO:0070300	phosphatidic acid binding	105815	11	15484	2	0.493701
Molecular function	GO:0008195	phosphatidate phosphatase activity	105815	11	15484	2	0.493701
Molecular function	GO:0004634	phosphopyruvate hydratase activity	105815	11	15484	2	0.493701
Molecular function	GO:0004148	dihydrolipoyl dehydrogenase activity	105815	11	15484	2	0.493701
Molecular function	GO:0015120	phosphoglycerate transmembrane transporter activity	105815	11	15484	2	0.493701
Molecular function	GO:0004350	glutamate-5-semialdehyde dehydrogenase activity	105815	11	15484	2	0.493701
Molecular function	GO:0015112	nitrate transmembrane transporter activity	105815	11	15484	2	0.493701
Molecular function	GO:0008097	5S rRNA binding	105815	11	15484	2	0.493701
Biological process	GO:0009860	pollen tube growth	105815	236	15484	35	0.493839
Biological process	GO:0010193	response to ozone	105815	52	15484	8	0.498302
Biological process	GO:0048437	floral organ development	105815	18	15484	3	0.502559
Biological process	GO:0035194	posttranscriptional gene silencing by RNA	105815	18	15484	3	0.502559
Molecular function	GO:0005385	zinc ion transmembrane transporter activity	105815	18	15484	3	0.502559
Molecular function	GO:0008422	beta-glucosidase activity	105815	25	15484	4	0.508077
Biological process	GO:0044262	cellular carbohydrate metabolic process	105815	32	15484	5	0.512212
Biological process	GO:1901700	response to oxygen-containing compound	105815	88	15484	13	0.531128
Biological process	GO:0002238	response to molecule of fungal origin	105815	26	15484	4	0.540548
Molecular function	GO:0016298	lipase activity	105815	40	15484	6	0.541664
Biological process	GO:0035999	tetrahydrofolate interconversion	105815	12	15484	2	0.542116
Biological process	GO:0019760	glucosinolate metabolic process	105815	12	15484	2	0.542116
Biological process	GO:0006777	Mo-molybdopterin cofactor biosynthetic process	105815	12	15484	2	0.542116
Biological process	GO:0015937	coenzyme A biosynthetic process	105815	12	15484	2	0.542116
Biological process	GO:0071840	cellular component organization or biogenesis	105815	12	15484	2	0.542116
Biological process	GO:0046165	alcohol biosynthetic process	105815	12	15484	2	0.542116
Biological process	GO:0003006	developmental process involved in reproduction	105815	12	15484	2	0.542116
Biological process	GO:0015994	chlorophyll metabolic process	105815	12	15484	2	0.542116
Molecular function	GO:0005216	ion channel activity	105815	12	15484	2	0.542116
Molecular function	GO:0004849	uridine kinase activity	105815	12	15484	2	0.542116
Molecular function	GO:0010181	FMN binding	105815	47	15484	7	0.542517
Biological process	GO:0044036	cell wall macromolecule metabolic process	105815	54	15484	8	0.543455
Biological process	GO:0006333	chromatin assembly or disassembly	105815	68	15484	10	0.545449
Biological process	GO:0010305	leaf vascular tissue pattern formation	105815	68	15484	10	0.545449
Biological process	GO:0006534	cysteine metabolic process	105815	5	15484	1	0.546642
Biological process	GO:0000028	ribosomal small subunit assembly	105815	5	15484	1	0.546642
Biological process	GO:0030488	tRNA methylation	105815	5	15484	1	0.546642
Biological process	GO:0009747	hexokinase-dependent signaling	105815	5	15484	1	0.546642
Biological process	GO:0051782	negative regulation of cell division	105815	5	15484	1	0.546642
Biological process	GO:0044085	cellular component biogenesis	105815	5	15484	1	0.546642
Biological process	GO:0010466	negative regulation of peptidase activity	105815	5	15484	1	0.546642
Biological process	GO:0006551	leucine metabolic process	105815	5	15484	1	0.546642
Biological process	GO:1902047	polyamine transmembrane transport	105815	5	15484	1	0.546642
Biological process	GO:0006491	N-glycan processing	105815	5	15484	1	0.546642
Biological process	GO:0000913	preprophase band assembly	105815	5	15484	1	0.546642
Biological process	GO:0030865	cortical cytoskeleton organization	105815	5	15484	1	0.546642
Biological process	GO:1901141	regulation of lignin biosynthetic process	105815	5	15484	1	0.546642
Biological process	GO:0030148	sphingolipid biosynthetic process	105815	5	15484	1	0.546642
Biological process	GO:0072334	UDP-galactose transmembrane transport	105815	5	15484	1	0.546642
Biological process	GO:0080036	regulation of cytokinin-activated signaling pathway	105815	5	15484	1	0.546642
Biological process	GO:0017148	negative regulation of translation	105815	5	15484	1	0.546642
Biological process	GO:0019222	regulation of metabolic process	105815	5	15484	1	0.546642
Biological process	GO:0080026	response to indolebutyric acid	105815	5	15484	1	0.546642
Biological process	GO:0006109	regulation of carbohydrate metabolic process	105815	5	15484	1	0.546642
Biological process	GO:0080024	indolebutyric acid metabolic process	105815	5	15484	1	0.546642
Biological process	GO:0009581	detection of external stimulus	105815	5	15484	1	0.546642
Biological process	GO:0009643	photosynthetic acclimation	105815	5	15484	1	0.546642
Biological process	GO:0019567	arabinose biosynthetic process	105815	5	15484	1	0.546642
Biological process	GO:0007263	nitric oxide mediated signal transduction	105815	5	15484	1	0.546642
Biological process	GO:0030162	regulation of proteolysis	105815	5	15484	1	0.546642
Biological process	GO:0010078	maintenance of root meristem identity	105815	5	15484	1	0.546642
Biological process	GO:0010188	response to microbial phytotoxin	105815	5	15484	1	0.546642
Biological process	GO:0016554	cytidine to uridine editing	105815	5	15484	1	0.546642
Biological process	GO:0010450	inflorescence meristem growth	105815	5	15484	1	0.546642
Biological process	GO:0010192	mucilage biosynthetic process	105815	5	15484	1	0.546642
Biological process	GO:0043255	regulation of carbohydrate biosynthetic process	105815	5	15484	1	0.546642
Biological process	GO:0006805	xenobiotic metabolic process	105815	5	15484	1	0.546642
Biological process	GO:0010104	regulation of ethylene-activated signaling pathway	105815	5	15484	1	0.546642
Biological process	GO:0000904	cell morphogenesis involved in differentiation	105815	5	15484	1	0.546642
Molecular function	GO:0031071	cysteine desulfurase activity	105815	5	15484	1	0.546642
Molecular function	GO:0016992	lipoate synthase activity	105815	5	15484	1	0.546642
Molecular function	GO:0015105	arsenite transmembrane transporter activity	105815	5	15484	1	0.546642
Molecular function	GO:0004175	endopeptidase activity	105815	5	15484	1	0.546642
Molecular function	GO:0005275	amine transmembrane transporter activity	105815	5	15484	1	0.546642
Molecular function	GO:0005366	myo-inositol:hydrogen symporter activity	105815	5	15484	1	0.546642
Molecular function	GO:0004766	spermidine synthase activity	105815	5	15484	1	0.546642
Molecular function	GO:0015081	sodium ion transmembrane transporter activity	105815	5	15484	1	0.546642
Molecular function	GO:0052692	raffinose alpha-galactosidase activity	105815	5	15484	1	0.546642
Molecular function	GO:0004776	succinate-CoA ligase (GDP-forming) activity	105815	5	15484	1	0.546642
Molecular function	GO:0017103	UTP:galactose-1-phosphate uridylyltransferase activity	105815	5	15484	1	0.546642
Molecular function	GO:0000987	core promoter proximal region sequence-specific DNA binding	105815	5	15484	1	0.546642
Molecular function	GO:0004066	asparagine synthase (glutamine-hydrolyzing) activity	105815	5	15484	1	0.546642
Molecular function	GO:0004321	fatty-acyl-CoA synthase activity	105815	5	15484	1	0.546642
Molecular function	GO:0019201	nucleotide kinase activity	105815	5	15484	1	0.546642
Molecular function	GO:0003680	AT DNA binding	105815	5	15484	1	0.546642
Molecular function	GO:0047274	galactinol-sucrose galactosyltransferase activity	105815	5	15484	1	0.546642
Molecular function	GO:0009916	alternative oxidase activity	105815	5	15484	1	0.546642
Molecular function	GO:0004791	thioredoxin-disulfide reductase activity	105815	5	15484	1	0.546642
Molecular function	GO:0030572	phosphatidyltransferase activity	105815	5	15484	1	0.546642
Molecular function	GO:0016805	dipeptidase activity	105815	5	15484	1	0.546642
Molecular function	GO:0015293	symporter activity	105815	5	15484	1	0.546642
Molecular function	GO:0051903	S-(hydroxymethyl)glutathione dehydrogenase activity	105815	5	15484	1	0.546642
Molecular function	GO:0042586	peptide deformylase activity	105815	5	15484	1	0.546642
Molecular function	GO:0047627	adenylylsulfatase activity	105815	5	15484	1	0.546642
Molecular function	GO:0042409	caffeoyl-CoA O-methyltransferase activity	105815	5	15484	1	0.546642
Molecular function	GO:0005459	UDP-galactose transmembrane transporter activity	105815	5	15484	1	0.546642
Molecular function	GO:0004748	ribonucleoside-diphosphate reductase activity, thioredoxin disulfide as acceptor	105815	5	15484	1	0.546642
Molecular function	GO:0004815	aspartate-tRNA ligase activity	105815	5	15484	1	0.546642
Molecular function	GO:0015116	sulfate transmembrane transporter activity	105815	5	15484	1	0.546642
Molecular function	GO:0008442	3-hydroxyisobutyrate dehydrogenase activity	105815	5	15484	1	0.546642
Molecular function	GO:0004450	isocitrate dehydrogenase (NADP+) activity	105815	5	15484	1	0.546642
Molecular function	GO:0046715	borate transmembrane transporter activity	105815	5	15484	1	0.546642
Biological process	GO:0006413	translational initiation	105815	110	15484	16	0.551515
Biological process	GO:0015706	nitrate transport	105815	124	15484	18	0.553461
Biological process	GO:0009725	response to hormone	105815	83	15484	12	0.565355
Biological process	GO:0006366	transcription from RNA polymerase II promoter	105815	41	15484	6	0.567101
Biological process	GO:0009743	response to carbohydrate	105815	27	15484	4	0.571884
Biological process	GO:0055072	iron ion homeostasis	105815	27	15484	4	0.571884
Biological process	GO:0006289	nucleotide-excision repair	105815	27	15484	4	0.571884
Biological process	GO:0007015	actin filament organization	105815	27	15484	4	0.571884
Molecular function	GO:0043621	protein self-association	105815	27	15484	4	0.571884
Biological process	GO:0009970	cellular response to sulfate starvation	105815	20	15484	3	0.577087
Molecular function	GO:0005528	FK506 binding	105815	20	15484	3	0.577087
Biological process	GO:0045036	protein targeting to chloroplast	105815	56	15484	8	0.586895
Biological process	GO:0045493	xylan catabolic process	105815	13	15484	2	0.587205
Biological process	GO:0048523	negative regulation of cellular process	105815	13	15484	2	0.587205
Biological process	GO:0002229	defense response to oomycetes	105815	13	15484	2	0.587205
Biological process	GO:0016575	histone deacetylation	105815	13	15484	2	0.587205
Biological process	GO:0009942	longitudinal axis specification	105815	13	15484	2	0.587205
Biological process	GO:0060560	developmental growth involved in morphogenesis	105815	13	15484	2	0.587205
Molecular function	GO:0047617	acyl-CoA hydrolase activity	105815	13	15484	2	0.587205
Molecular function	GO:0035198	miRNA binding	105815	13	15484	2	0.587205
Molecular function	GO:0003841	1-acylglycerol-3-phosphate O-acyltransferase activity	105815	13	15484	2	0.587205
Molecular function	GO:0004867	serine-type endopeptidase inhibitor activity	105815	13	15484	2	0.587205
Molecular function	GO:0000822	inositol hexakisphosphate binding	105815	13	15484	2	0.587205
Molecular function	GO:0015297	antiporter activity	105815	49	15484	7	0.588961
Molecular function	GO:0003743	translation initiation factor activity	105815	134	15484	19	0.596332
Molecular function	GO:0042803	protein homodimerization activity	105815	113	15484	16	0.597193
Biological process	GO:0009617	response to bacterium	105815	99	15484	14	0.598344
Biological process	GO:0000303	response to superoxide	105815	28	15484	4	0.601978
Biological process	GO:0007067	mitosis	105815	64	15484	9	0.60521
Biological process	GO:0009735	response to cytokinin	105815	57	15484	8	0.607852
Biological process	GO:0043069	negative regulation of programmed cell death	105815	191	15484	27	0.608198
Biological process	GO:0010431	seed maturation	105815	50	15484	7	0.611273
Biological process	GO:0009834	secondary cell wall biogenesis	105815	50	15484	7	0.611273
Biological process	GO:0070574	cadmium ion transmembrane transport	105815	21	15484	3	0.611603
Biological process	GO:0048510	regulation of timing of transition from vegetative to reproductive phase	105815	21	15484	3	0.611603
Molecular function	GO:0016671	oxidoreductase activity, acting on a sulfur group of donors, disulfide as acceptor	105815	21	15484	3	0.611603
Molecular function	GO:0015086	cadmium ion transmembrane transporter activity	105815	21	15484	3	0.611603
Biological process	GO:0006829	zinc ion transport	105815	6	15484	1	0.612986
Biological process	GO:0015867	ATP transport	105815	6	15484	1	0.612986
Biological process	GO:0045793	positive regulation of cell size	105815	6	15484	1	0.612986
Biological process	GO:0010117	photoprotection	105815	6	15484	1	0.612986
Biological process	GO:0010268	brassinosteroid homeostasis	105815	6	15484	1	0.612986
Biological process	GO:0080029	cellular response to boron-containing substance levels	105815	6	15484	1	0.612986
Biological process	GO:0044211	CTP salvage	105815	6	15484	1	0.612986
Biological process	GO:0005513	detection of calcium ion	105815	6	15484	1	0.612986
Biological process	GO:0070933	histone H4 deacetylation	105815	6	15484	1	0.612986
Biological process	GO:0006651	diacylglycerol biosynthetic process	105815	6	15484	1	0.612986
Biological process	GO:0010148	transpiration	105815	6	15484	1	0.612986
Biological process	GO:0001887	selenium compound metabolic process	105815	6	15484	1	0.612986
Biological process	GO:0046148	pigment biosynthetic process	105815	6	15484	1	0.612986
Biological process	GO:0071669	plant-type cell wall organization or biogenesis	105815	6	15484	1	0.612986
Biological process	GO:0042549	photosystem II stabilization	105815	6	15484	1	0.612986
Biological process	GO:0042594	response to starvation	105815	6	15484	1	0.612986
Biological process	GO:2000038	regulation of stomatal complex development	105815	6	15484	1	0.612986
Biological process	GO:0006104	succinyl-CoA metabolic process	105815	6	15484	1	0.612986
Biological process	GO:0006954	inflammatory response	105815	6	15484	1	0.612986
Biological process	GO:0070932	histone H3 deacetylation	105815	6	15484	1	0.612986
Biological process	GO:0045039	protein import into mitochondrial inner membrane	105815	6	15484	1	0.612986
Biological process	GO:0015786	UDP-glucose transport	105815	6	15484	1	0.612986
Biological process	GO:0048508	embryonic meristem development	105815	6	15484	1	0.612986
Biological process	GO:0060862	negative regulation of floral organ abscission	105815	6	15484	1	0.612986
Biological process	GO:0030026	cellular manganese ion homeostasis	105815	6	15484	1	0.612986
Biological process	GO:0010158	abaxial cell fate specification	105815	6	15484	1	0.612986
Biological process	GO:0032787	monocarboxylic acid metabolic process	105815	6	15484	1	0.612986
Biological process	GO:0006163	purine nucleotide metabolic process	105815	6	15484	1	0.612986
Molecular function	GO:0010277	chlorophyllide a oxygenase [overall] activity	105815	6	15484	1	0.612986
Molecular function	GO:0051740	ethylene binding	105815	6	15484	1	0.612986
Molecular function	GO:0032041	NAD-dependent histone deacetylase activity (H3-K14 specific)	105815	6	15484	1	0.612986
Molecular function	GO:0008146	sulfotransferase activity	105815	6	15484	1	0.612986
Molecular function	GO:0004165	dodecenoyl-CoA delta-isomerase activity	105815	6	15484	1	0.612986
Molecular function	GO:0004629	phospholipase C activity	105815	6	15484	1	0.612986
Molecular function	GO:0008253	5'-nucleotidase activity	105815	6	15484	1	0.612986
Molecular function	GO:0043682	copper-transporting ATPase activity	105815	6	15484	1	0.612986
Molecular function	GO:0045486	naringenin 3-dioxygenase activity	105815	6	15484	1	0.612986
Molecular function	GO:0050373	UDP-arabinose 4-epimerase activity	105815	6	15484	1	0.612986
Molecular function	GO:0008948	oxaloacetate decarboxylase activity	105815	6	15484	1	0.612986
Molecular function	GO:0004392	heme oxygenase (decyclizing) activity	105815	6	15484	1	0.612986
Molecular function	GO:0003878	ATP citrate synthase activity	105815	6	15484	1	0.612986
Molecular function	GO:0003868	4-hydroxyphenylpyruvate dioxygenase activity	105815	6	15484	1	0.612986
Molecular function	GO:0046970	NAD-dependent histone deacetylase activity (H4-K16 specific)	105815	6	15484	1	0.612986
Molecular function	GO:0016846	carbon-sulfur lyase activity	105815	6	15484	1	0.612986
Molecular function	GO:0005347	ATP transmembrane transporter activity	105815	6	15484	1	0.612986
Molecular function	GO:0052725	inositol-1,3,4-trisphosphate 6-kinase activity	105815	6	15484	1	0.612986
Molecular function	GO:0004075	biotin carboxylase activity	105815	6	15484	1	0.612986
Molecular function	GO:0005460	UDP-glucose transmembrane transporter activity	105815	6	15484	1	0.612986
Molecular function	GO:0016462	pyrophosphatase activity	105815	6	15484	1	0.612986
Molecular function	GO:0009001	serine O-acetyltransferase activity	105815	6	15484	1	0.612986
Molecular function	GO:0016811	hydrolase activity, acting on carbon-nitrogen (but not peptide) bonds, in linear amides	105815	6	15484	1	0.612986
Molecular function	GO:0097372	NAD-dependent histone deacetylase activity (H3-K18 specific)	105815	6	15484	1	0.612986
Molecular function	GO:0015114	phosphate ion transmembrane transporter activity	105815	6	15484	1	0.612986
Molecular function	GO:0019139	cytokinin dehydrogenase activity	105815	6	15484	1	0.612986
Molecular function	GO:0046969	NAD-dependent histone deacetylase activity (H3-K9 specific)	105815	6	15484	1	0.612986
Molecular function	GO:0008106	alcohol dehydrogenase (NADP+) activity	105815	6	15484	1	0.612986
Biological process	GO:0006633	fatty acid biosynthetic process	105815	143	15484	20	0.622566
Biological process	GO:0009742	brassinosteroid mediated signaling pathway	105815	58	15484	8	0.628246
Biological process	GO:0010187	negative regulation of seed germination	105815	14	15484	2	0.628903
Biological process	GO:0010102	lateral root morphogenesis	105815	14	15484	2	0.628903
Biological process	GO:0000373	Group II intron splicing	105815	14	15484	2	0.628903
Biological process	GO:0009719	response to endogenous stimulus	105815	14	15484	2	0.628903
Biological process	GO:0006885	regulation of pH	105815	14	15484	2	0.628903
Molecular function	GO:0008519	ammonium transmembrane transporter activity	105815	14	15484	2	0.628903
Molecular function	GO:0009672	auxin:hydrogen symporter activity	105815	14	15484	2	0.628903
Molecular function	GO:0004620	phospholipase activity	105815	14	15484	2	0.628903
Molecular function	GO:0016688	L-ascorbate peroxidase activity	105815	14	15484	2	0.628903
Molecular function	GO:0004366	glycerol-3-phosphate O-acyltransferase activity	105815	14	15484	2	0.628903
Biological process	GO:0006520	cellular amino acid metabolic process	105815	29	15484	4	0.63075
Biological process	GO:0006783	heme biosynthetic process	105815	29	15484	4	0.63075
Molecular function	GO:0008568	microtubule-severing ATPase activity	105815	51	15484	7	0.632916
Biological process	GO:0016043	cellular component organization	105815	130	15484	18	0.637763
Biological process	GO:0000041	transition metal ion transport	105815	44	15484	6	0.638946
Biological process	GO:0009626	plant-type hypersensitive response	105815	44	15484	6	0.638946
Biological process	GO:0002213	defense response to insect	105815	44	15484	6	0.638946
Biological process	GO:0000902	cell morphogenesis	105815	73	15484	10	0.639545
Biological process	GO:0009555	pollen development	105815	194	15484	27	0.641749
Molecular function	GO:0003779	actin binding	105815	109	15484	15	0.642588
Biological process	GO:0010033	response to organic substance	105815	66	15484	9	0.643371
Biological process	GO:0010038	response to metal ion	105815	22	15484	3	0.64417
Biological process	GO:0007154	cell communication	105815	37	15484	5	0.646976
Molecular function	GO:0016798	hydrolase activity, acting on glycosyl bonds	105815	37	15484	5	0.646976
Molecular function	GO:0004222	metalloendopeptidase activity	105815	59	15484	8	0.648046
Biological process	GO:0009827	plant-type cell wall modification	105815	124	15484	17	0.652781
Biological process	GO:0019243	methylglyoxal catabolic process to D-lactate	105815	110	15484	15	0.656968
Biological process	GO:0000398	mRNA splicing, via spliceosome	105815	96	15484	13	0.662385
Biological process	GO:0010224	response to UV-B	105815	96	15484	13	0.662385
Biological process	GO:0009644	response to high light intensity	105815	203	15484	28	0.662419
Biological process	GO:0019408	dolichol biosynthetic process	105815	15	15484	2	0.667238
Biological process	GO:0070417	cellular response to cold	105815	15	15484	2	0.667238
Biological process	GO:0031540	regulation of anthocyanin biosynthetic process	105815	15	15484	2	0.667238
Molecular function	GO:0015385	sodium:hydrogen antiporter activity	105815	15	15484	2	0.667238
Molecular function	GO:0016614	oxidoreductase activity, acting on CH-OH group of donors	105815	15	15484	2	0.667238
Molecular function	GO:0016788	hydrolase activity, acting on ester bonds	105815	82	15484	11	0.669559
Biological process	GO:0044206	UMP salvage	105815	7	15484	1	0.669621
Biological process	GO:0006479	protein methylation	105815	7	15484	1	0.669621
Biological process	GO:0016024	CDP-diacylglycerol biosynthetic process	105815	7	15484	1	0.669621
Biological process	GO:0048564	photosystem I assembly	105815	7	15484	1	0.669621
Biological process	GO:0010255	glucose mediated signaling pathway	105815	7	15484	1	0.669621
Biological process	GO:0006561	proline biosynthetic process	105815	7	15484	1	0.669621
Biological process	GO:0015714	phosphoenolpyruvate transport	105815	7	15484	1	0.669621
Biological process	GO:0010942	positive regulation of cell death	105815	7	15484	1	0.669621
Biological process	GO:0036265	RNA (guanine-N7)-methylation	105815	7	15484	1	0.669621
Biological process	GO:0006793	phosphorus metabolic process	105815	7	15484	1	0.669621
Biological process	GO:0010190	cytochrome b6f complex assembly	105815	7	15484	1	0.669621
Biological process	GO:0006471	protein ADP-ribosylation	105815	7	15484	1	0.669621
Biological process	GO:0010120	camalexin biosynthetic process	105815	7	15484	1	0.669621
Biological process	GO:0009051	pentose-phosphate shunt, oxidative branch	105815	7	15484	1	0.669621
Biological process	GO:0009107	lipoate biosynthetic process	105815	7	15484	1	0.669621
Biological process	GO:0010107	potassium ion import	105815	7	15484	1	0.669621
Biological process	GO:0045736	negative regulation of cyclin-dependent protein serine/threonine kinase activity	105815	7	15484	1	0.669621
Biological process	GO:0044711	single-organism biosynthetic process	105815	7	15484	1	0.669621
Biological process	GO:0055074	calcium ion homeostasis	105815	7	15484	1	0.669621
Biological process	GO:0042550	photosystem I stabilization	105815	7	15484	1	0.669621
Biological process	GO:0006222	UMP biosynthetic process	105815	7	15484	1	0.669621
Biological process	GO:2000037	regulation of stomatal complex patterning	105815	7	15484	1	0.669621
Molecular function	GO:0008441	3'(2'),5'-bisphosphate nucleotidase activity	105815	7	15484	1	0.669621
Molecular function	GO:0004809	tRNA (guanine-N2-)-methyltransferase activity	105815	7	15484	1	0.669621
Molecular function	GO:0003854	3-beta-hydroxy-delta5-steroid dehydrogenase activity	105815	7	15484	1	0.669621
Molecular function	GO:0080116	glucuronoxylan glucuronosyltransferase activity	105815	7	15484	1	0.669621
Molecular function	GO:0071917	triose-phosphate transmembrane transporter activity	105815	7	15484	1	0.669621
Molecular function	GO:0003979	UDP-glucose 6-dehydrogenase activity		7		1	0.669621
Molecular function	GO:0008276	protein methyltransferase activity		7		1	0.669621
Molecular function	GO:0080025	phosphatidylinositol-3,5-bisphosphate binding		7		1	0.669621
Molecular function	GO:0004775	succinate-CoA ligase (ADP-forming) activity		7		1	0.669621
Molecular function	GO:0008812	choline dehydrogenase activity		7		1	0.669621
Molecular function	GO:0004325	ferrochelatase activity		7		1	0.669621
Molecular function	GO:0004768	stearoyl-CoA 9-desaturase activity		7		1	0.669621
Molecular function	GO:0004353	glutamate dehydrogenase [NAD(P)+] activity		7		1	0.669621
Molecular function	GO:0004834	tryptophan synthase activity		7		1	0.669621
Molecular function	GO:0004108	citrate (Si)-synthase activity		7		1	0.669621
Molecular function	GO:0004345	glucose-6-phosphate dehydrogenase activity		7		1	0.669621
Molecular function	GO:0004619	phosphoglycerate mutase activity		7		1	0.669621
Molecular function	GO:0004845	uracil phosphoribosyltransferase activity		7		1	0.669621
Molecular function	GO:0044212	transcription regulatory region DNA binding		7		1	0.669621
Molecular function	GO:0008891	glycolate oxidase activity		7		1	0.669621
Molecular function	GO:0004617	phosphoglycerate dehydrogenase activity		7		1	0.669621
Molecular function	GO:0003846	2-acylglycerol O-acyltransferase activity		7		1	0.669621
Molecular function	GO:0004888	transmembrane signaling receptor activity		7		1	0.669621
Molecular function	GO:0004703	G-protein coupled receptor kinase activity		7		1	0.669621
Biological process	GO:0010087	phloem or xylem histogenesis		38		5	0.670917
Molecular function	GO:0004693	cyclin-dependent protein serine/threonine kinase activity		23		3	0.674751
Biological process	GO:0048527	lateral root development		68		9	0.679384
Molecular function	GO:0004721	phosphoprotein phosphatase activity		61		8	0.685757
Molecular function	GO:0008168	methyltransferase activity		163		22	0.692222
Biological process	GO:0010351	lithium ion transport		39		5	0.693759
Biological process	GO:0000394	RNA splicing, via endonucleolytic cleavage and ligation		149		20	0.696458
Biological process	GO:0015996	chlorophyll catabolic process		69		9	0.696534
Biological process	GO:0009628	response to abiotic stimulus		142		19	0.698875
Biological process	GO:0007143	female meiosis		16		2	0.702301
Biological process	GO:0009694	jasmonic acid metabolic process		16		2	0.702301
Biological process	GO:0009785	blue light signaling pathway		16		2	0.702301
Molecular function	GO:0004004	ATP-dependent RNA helicase activity		16		2	0.702301
Molecular function	GO:0003872	6-phosphofructokinase activity		16		2	0.702301
Molecular function	GO:0035197	siRNA binding		16		2	0.702301
Biological process	GO:0015693	magnesium ion transport		24		3	0.703343
Molecular function	GO:0008237	metallopeptidase activity		24		3	0.703343
Molecular function	GO:0015095	magnesium ion transmembrane transporter activity		24		3	0.703343
Molecular function	GO:0003697	single-stranded DNA binding		24		3	0.703343
Biological process	GO:0030244	cellulose biosynthetic process		157		21	0.705509
Biological process	GO:0048235	pollen sperm cell differentiation		32		4	0.708693
Biological process	GO:0008033	tRNA processing		32		4	0.708693
Molecular function	GO:0015079	potassium ion transmembrane transporter activity		32		4	0.708693
Biological process	GO:0009165	nucleotide biosynthetic process		92		12	0.710605
Biological process	GO:0051301	cell division		172		23	0.711882
Molecular function	GO:0003723	RNA binding		506		70	0.713226
Biological process	GO:0048507	meristem development		40		5	0.715487
Molecular function	GO:0015238	drug transmembrane transporter activity		40		5	0.715487
Molecular function	GO:0030554	adenyl nucleotide binding		40		5	0.715487
Biological process	GO:0019288	isopentenyl diphosphate biosynthetic process, methylerythritol 4-phosphate pathway		280		38	0.717267
Biological process	GO:0009267	cellular response to starvation		8		1	0.717969
Biological process	GO:0010951	negative regulation of endopeptidase activity		8		1	0.717969
Biological process	GO:0043044	ATP-dependent chromatin remodeling		8		1	0.717969
Biological process	GO:0002376	immune system process		8		1	0.717969
Biological process	GO:0002943	tRNA dihydrouridine synthesis		8		1	0.717969
Biological process	GO:0006887	exocytosis		8		1	0.717969
Biological process	GO:0009819	drought recovery		8		1	0.717969
Biological process	GO:0015804	neutral amino acid transport		8		1	0.717969
Biological process	GO:0080156	mitochondrial mRNA modification		8		1	0.717969
Biological process	GO:0006572	tyrosine catabolic process		8		1	0.717969
Biological process	GO:0000184	nuclear-transcribed mRNA catabolic process, nonsense-mediated decay		8		1	0.717969
Biological process	GO:0045338	farnesyl diphosphate metabolic process		8		1	0.717969
Biological process	GO:0019048	modulation by virus of host morphology or physiology		8		1	0.717969
Biological process	GO:0009704	de-etiolation		8		1	0.717969
Biological process	GO:0006424	glutamyl-tRNA aminoacylation		8		1	0.717969
Biological process	GO:0042823	pyridoxal phosphate biosynthetic process		8		1	0.717969
Biological process	GO:1901566	organonitrogen compound biosynthetic process		8		1	0.717969
Biological process	GO:0019752	carboxylic acid metabolic process		8		1	0.717969
Biological process	GO:0032544	plastid translation		8		1	0.717969
Biological process	GO:0000187	activation of MAPK activity		8		1	0.717969
Biological process	GO:0051156	glucose 6-phosphate metabolic process		8		1	0.717969
Biological process	GO:0000188	inactivation of MAPK activity		8		1	0.717969
Biological process	GO:0051179	localization		8		1	0.717969
Biological process	GO:0006221	pyrimidine nucleotide biosynthetic process		8		1	0.717969
Biological process	GO:0009699	phenylpropanoid biosynthetic process		8		1	0.717969
Biological process	GO:0009956	radial pattern formation		8		1	0.717969
Biological process	GO:0006207	'de novo' pyrimidine nucleobase biosynthetic process		8		1	0.717969
Biological process	GO:0046394	carboxylic acid biosynthetic process		8		1	0.717969
Molecular function	GO:0009882	blue light photoreceptor activity		8		1	0.717969
Molecular function	GO:0016655	oxidoreductase activity, acting on NAD(P)H, quinone or similar compound as acceptor		8		1	0.717969
Molecular function	GO:0004407	histone deacetylase activity		8		1	0.717969
Molecular function	GO:0005247	voltage-gated chloride channel activity		8		1	0.717969
Molecular function	GO:0005262	calcium channel activity		8		1	0.717969
Molecular function	GO:0015172	acidic amino acid transmembrane transporter activity		8		1	0.717969
Molecular function	GO:0017150	tRNA dihydrouridine synthase activity		8		1	0.717969
Molecular function	GO:0008143	poly(A) binding		8		1	0.717969
Molecular function	GO:0015175	neutral amino acid transmembrane transporter activity		8		1	0.717969
Molecular function	GO:0003913	DNA photolyase activity		8		1	0.717969
Molecular function	GO:0004708	MAP kinase kinase activity		8		1	0.717969
Molecular function	GO:0004471	malate dehydrogenase (decarboxylating) (NAD+) activity		8		1	0.717969
Molecular function	GO:0047911	galacturan 1,4-alpha-galacturonidase activity		8		1	0.717969
Molecular function	GO:0015562	efflux transmembrane transporter activity		8		1	0.717969
Molecular function	GO:0005085	guanyl-nucleotide exchange factor activity		8		1	0.717969
Molecular function	GO:0016810	hydrolase activity, acting on carbon-nitrogen (but not peptide) bonds		8		1	0.717969
Molecular function	GO:0052747	sinapyl alcohol dehydrogenase activity		8		1	0.717969
Molecular function	GO:0048037	cofactor binding		8		1	0.717969
Biological process	GO:0035556	intracellular signal transduction		144		19	0.721987
Biological process	GO:0016558	protein import into peroxisome matrix		108		14	0.728226
Biological process	GO:0009607	response to biotic stimulus		25		3	0.72997
Biological process	GO:0006417	regulation of translation		25		3	0.72997
Biological process	GO:0009934	regulation of meristem structural organization		25		3	0.72997
Biological process	GO:0051555	flavonol biosynthetic process		33		4	0.731828
Biological process	GO:0006882	cellular zinc ion homeostasis		33		4	0.731828
Biological process	GO:0048441	petal development		33		4	0.731828
Biological process	GO:0071732	cellular response to nitric oxide		17		2	0.734228
Biological process	GO:0000059	protein import into nucleus, docking		17		2	0.734228
Biological process	GO:0048869	cellular developmental process		17		2	0.734228
Biological process	GO:0007276	gamete generation		17		2	0.734228
Molecular function	GO:0008756	o-succinylbenzoate-CoA ligase activity		17		2	0.734228
Biological process	GO:0042023	DNA endoreduplication		94		12	0.738343
Biological process	GO:0040007	growth		49		6	0.741422
Biological process	GO:0009910	negative regulation of flower development		49		6	0.741422
Molecular function	GO:0005506	iron ion binding		412		56	0.745255
Biological process	GO:0008219	cell death		57		7	0.747212
Biological process	GO:0007169	transmembrane receptor protein tyrosine kinase signaling pathway		139		18	0.747469
Biological process	GO:0009733	response to auxin		234		31	0.752166
Biological process	GO:0010260	organ senescence		34		4	0.753553
Biological process	GO:0009958	positive gravitropism		34		4	0.753553
Biological process	GO:0033554	cellular response to stress		34		4	0.753553
Biological process	GO:0016568	chromatin modification		26		3	0.754677
Molecular function	GO:0004180	carboxypeptidase activity		26		3	0.754677
Molecular function	GO:0005249	voltage-gated potassium channel activity		26		3	0.754677
Biological process	GO:0009755	hormone-mediated signaling pathway		50		6	0.75917
Biological process	GO:0006672	ceramide metabolic process		9		1	0.759242
Biological process	GO:0031669	cellular response to nutrient levels		9		1	0.759242
Biological process	GO:0006085	acetyl-CoA biosynthetic process		9		1	0.759242
Biological process	GO:0006878	cellular copper ion homeostasis		9		1	0.759242
Biological process	GO:0070646	protein modification by small protein removal		9		1	0.759242
Biological process	GO:0043157	response to cation stress		9		1	0.759242
Biological process	GO:0009966	regulation of signal transduction		9		1	0.759242
Biological process	GO:0006378	mRNA polyadenylation		9		1	0.759242
Biological process	GO:0010019	chloroplast-nucleus signaling pathway		9		1	0.759242
Biological process	GO:0010016	shoot system morphogenesis		9		1	0.759242
Biological process	GO:0031349	positive regulation of defense response		9		1	0.759242
Biological process	GO:0009746	response to hexose		9		1	0.759242
Biological process	GO:0006066	alcohol metabolic process		9		1	0.759242
Molecular function	GO:0004673	protein histidine kinase activity		9		1	0.759242
Molecular function	GO:0015439	heme-transporting ATPase activity		9		1	0.759242
Molecular function	GO:0015299	solute:hydrogen antiporter activity		9		1	0.759242
Molecular function	GO:0009979	16:0 monogalactosyldiacylglycerol desaturase activity		9		1	0.759242
Molecular function	GO:0090447	glycerol-3-phosphate 2-O-acyltransferase activity		9		1	0.759242
Molecular function	GO:0033926	glycopeptide alpha-N-acetylgalactosaminidase activity		9		1	0.759242
Molecular function	GO:0008061	chitin binding		9		1	0.759242
Molecular function	GO:0008233	peptidase activity		118		15	0.759933
Biological process	GO:0006694	steroid biosynthetic process		18		2	0.763186
Biological process	GO:1901360	organic cyclic compound metabolic process		18		2	0.763186
Biological process	GO:0051704	multi-organism process		18		2	0.763186
Molecular function	GO:0033772	flavonoid 3',5'-hydroxylase activity		18		2	0.763186
Molecular function	GO:0046873	metal ion transmembrane transporter activity		18		2	0.763186
Biological process	GO:0048367	shoot system development		81		10	0.765075
Molecular function	GO:0008270	zinc ion binding		1023		142	0.765394
Biological process	GO:0009220	pyrimidine ribonucleotide biosynthetic process		134		17	0.772754
Molecular function	GO:0016773	phosphotransferase activity, alcohol group as acceptor		35		4	0.773893
Biological process	GO:0048827	phyllome development		51		6	0.776003
Biological process	GO:0009627	systemic acquired resistance		208		27	0.777503
Biological process	GO:0006446	regulation of translational initiation		27		3	0.777526
Biological process	GO:0007140	male meiosis		27		3	0.777526
Biological process	GO:0048608	reproductive structure development		75		9	0.786828
Biological process	GO:0048366	leaf development		113		14	0.787427
Biological process	GO:0071281	cellular response to iron ion		19		2	0.789361
Biological process	GO:0010588	cotyledon vascular tissue pattern formation		19		2	0.789361
Biological process	GO:0008272	sulfate transport		19		2	0.789361
Biological process	GO:0007033	vacuole organization		83		10	0.791062
Biological process	GO:0008380	RNA splicing		36		4	0.792884
Biological process	GO:0051716	cellular response to stimulus		36		4	0.792884
Molecular function	GO:0016905	myosin heavy chain kinase activity		36		4	0.792884
Molecular function	GO:0004402	histone acetyltransferase activity		36		4	0.792884
Molecular function	GO:0004871	signal transducer activity		106		13	0.793281
Biological process	GO:0000165	MAPK cascade		210		27	0.793735
Molecular function	GO:0016702	oxidoreductase activity, acting on single donors with incorporation of molecular oxygen, incorporation of two atoms of oxygen		60		7	0.793863
Biological process	GO:0080147	root hair cell development		10		1	0.794475
Biological process	GO:0015977	carbon fixation		10		1	0.794475
Biological process	GO:0045088	regulation of innate immune response		10		1	0.794475
Biological process	GO:0033169	histone H3-K9 demethylation		10		1	0.794475
Biological process	GO:0015691	cadmium ion transport		10		1	0.794475
Biological process	GO:0006821	chloride transport		10		1	0.794475
Biological process	GO:0046483	heterocycle metabolic process		10		1	0.794475
Biological process	GO:0034654	nucleobase-containing compound biosynthetic process		10		1	0.794475
Biological process	GO:0045038	protein import into chloroplast thylakoid membrane		10		1	0.794475
Biological process	GO:0015700	arsenite transport		10		1	0.794475
Biological process	GO:0031537	regulation of anthocyanin metabolic process		10		1	0.794475
Molecular function	GO:0046524	sucrose-phosphate synthase activity		10		1	0.794475
Molecular function	GO:0008173	RNA methyltransferase activity		10		1	0.794475
Molecular function	GO:0050590	desacetoxyvindoline 4-hydroxylase activity		10		1	0.794475
Molecular function	GO:0008967	phosphoglycolate phosphatase activity		10		1	0.794475
Molecular function	GO:0004029	aldehyde dehydrogenase (NAD) activity		10		1	0.794475
Molecular function	GO:0004033	aldo-keto reductase (NADP) activity		10		1	0.794475
Molecular function	GO:0032549	ribonucleoside binding		10		1	0.794475
Molecular function	GO:0003830	beta-1,4-mannosylglycoprotein 4-beta-N-acetylglucosaminyltransferase activity		10		1	0.794475
Molecular function	GO:0004601	peroxidase activity		114		14	0.798092
Biological process	GO:0005983	starch catabolic process		28		3	0.798592
Biological process	GO:0050832	defense response to fungus		284		37	0.80095
Biological process	GO:0006635	fatty acid beta-oxidation		211		27	0.801541
Biological process	GO:0010167	response to nitrate		137		17	0.802567
Biological process	GO:0010264	myo-inositol hexakisphosphate biosynthetic process		53		6	0.806983
Biological process	GO:0009817	defense response to fungus, incompatible interaction		53		6	0.806983
Biological process	GO:0016573	histone acetylation		37		4	0.81057
Molecular function	GO:0030551	cyclic nucleotide binding		37		4	0.81057
Molecular function	GO:0043169	cation binding		77		9	0.812096
Biological process	GO:0010204	defense response signaling pathway, resistance gene-independent		20		2	0.812947
Biological process	GO:0012501	programmed cell death		20		2	0.812947
Molecular function	GO:0003725	double-stranded RNA binding		20		2	0.812947
Molecular function	GO:0000049	tRNA binding		20		2	0.812947
Biological process	GO:0043687	post-translational protein modification		108		13	0.814455
Biological process	GO:0016070	RNA metabolic process		62		7	0.821145
Biological process	GO:0010584	pollen exine formation		46		5	0.822786
Biological process	GO:0009908	flower development		109		13	0.824423
Biological process	GO:0080060	integument development		11		1	0.824553
Biological process	GO:0043407	negative regulation of MAP kinase activity		11		1	0.824553
Biological process	GO:0022414	reproductive process		11		1	0.824553
Biological process	GO:0019438	aromatic compound biosynthetic process		11		1	0.824553
Biological process	GO:0009642	response to light intensity		11		1	0.824553
Biological process	GO:0005976	polysaccharide metabolic process		11		1	0.824553
Biological process	GO:0009231	riboflavin biosynthetic process		11		1	0.824553
Molecular function	GO:0004462	lactoylglutathione lyase activity		11		1	0.824553
Molecular function	GO:0008757	S-adenosylmethionine-dependent methyltransferase activity		11		1	0.824553
Molecular function	GO:0051119	sugar transmembrane transporter activity		11		1	0.824553
Biological process	GO:0006464	cellular protein modification process		86		10	0.826005
Biological process	GO:0006855	drug transmembrane transport		71		8	0.833976
Biological process	GO:0010440	stomatal lineage progression		21		2	0.834141
Biological process	GO:0006499	N-terminal protein myristoylation		133		16	0.834492
Biological process	GO:0008610	lipid biosynthetic process		30		3	0.835715
Molecular function	GO:0005484	SNAP receptor activity		30		3	0.835715
Biological process	GO:0016117	carotenoid biosynthetic process		149		18	0.841133
Biological process	GO:0009789	positive regulation of abscisic acid-activated signaling pathway		39		4	0.842227
Biological process	GO:0009294	DNA mediated transformation		39		4	0.842227
Biological process	GO:0006826	iron ion transport		64		7	0.845516
Biological process	GO:0002679	respiratory burst involved in defense response		64		7	0.845516
Biological process	GO:0010106	cellular response to iron ion starvation		56		6	0.847039
Biological process	GO:0010089	xylem development		96		11	0.848164
Biological process	GO:0019509	L-methionine salvage from methylthioadenosine		12		1	0.850229
Biological process	GO:0006541	glutamine metabolic process		12		1	0.850229
Biological process	GO:0010206	photosystem II repair		12		1	0.850229
Molecular function	GO:0016866	intramolecular transferase activity		12		1	0.850229
Molecular function	GO:0004767	sphingomyelin phosphodiesterase activity		12		1	0.850229
Molecular function	GO:0008235	metalloexopeptidase activity		12		1	0.850229
Molecular function	GO:0004602	glutathione peroxidase activity		12		1	0.850229
Molecular function	GO:0047714	galactolipase activity		12		1	0.850229
Molecular function	GO:0016791	phosphatase activity		12		1	0.850229
Molecular function	GO:0004340	glucokinase activity		12		1	0.850229
Molecular function	GO:0003684	damaged DNA binding		48		5	0.850315
Molecular function	GO:0005388	calcium-transporting ATPase activity		48		5	0.850315
Biological process	GO:0010075	regulation of meristem growth		233		29	0.851015
Biological process	GO:0003002	regionalization		31		3	0.851957
Biological process	GO:0046907	intracellular transport		22		2	0.853139
Biological process	GO:0010223	secondary shoot formation		22		2	0.853139
Biological process	GO:0001522	pseudouridine synthesis		22		2	0.853139
Molecular function	GO:0004521	endoribonuclease activity		22		2	0.853139
Biological process	GO:0010073	meristem maintenance		65		7	0.85666
Biological process	GO:0030968	endoplasmic reticulum unfolded protein response		174		21	0.857651
Molecular function	GO:0032440	2-alkenal reductase [NAD(P)] activity		332		42	0.865661
Biological process	GO:0000023	maltose metabolic process		160		19	0.865852
Biological process	GO:0006811	ion transport		32		3	0.866777
Biological process	GO:0006914	autophagy		66		7	0.867141
Biological process	GO:0001731	formation of translation preinitiation complex		23		2	0.870128
Biological process	GO:0009641	shade avoidance		23		2	0.870128
Biological process	GO:0071366	cellular response to indolebutyric acid stimulus		23		2	0.870128
Biological process	GO:0010035	response to inorganic substance		23		2	0.870128
Molecular function	GO:0003690	double-stranded DNA binding		23		2	0.870128
Biological process	GO:0072593	reactive oxygen species metabolic process		13		1	0.872147
Biological process	GO:0009957	epidermal cell fate specification		13		1	0.872147
Biological process	GO:0009915	phloem sucrose loading		13		1	0.872147
Biological process	GO:0006367	transcription initiation from RNA polymerase II promoter		13		1	0.872147
Biological process	GO:0008202	steroid metabolic process		13		1	0.872147
Biological process	GO:0050821	protein stabilization		13		1	0.872147
Biological process	GO:0044723	single-organism carbohydrate metabolic process		13		1	0.872147
Biological process	GO:0009901	anther dehiscence		13		1	0.872147
Biological process	GO:0010233	phloem transport		13		1	0.872147
Biological process	GO:0033036	macromolecule localization		13		1	0.872147
Biological process	GO:0010337	regulation of salicylic acid metabolic process		13		1	0.872147
Biological process	GO:0035445	borate transmembrane transport		13		1	0.872147
Biological process	GO:0071482	cellular response to light stimulus		13		1	0.872147
Molecular function	GO:0047334	diphosphate-fructose-6-phosphate 1-phosphotransferase activity		13		1	0.872147
Molecular function	GO:0008324	cation transmembrane transporter activity		13		1	0.872147
Molecular function	GO:0004622	lysophospholipase activity		13		1	0.872147
Molecular function	GO:0017137	Rab GTPase binding		13		1	0.872147
Biological process	GO:0009845	seed germination		161		19	0.872473
Molecular function	GO:0008565	protein transporter activity		91		10	0.874053
Biological process	GO:0007623	circadian rhythm		83		9	0.87428
Biological process	GO:0010304	PSII associated light-harvesting complex II catabolic process		33		3	0.880272
Molecular function	GO:0004565	beta-galactosidase activity		33		3	0.880272
Biological process	GO:0007049	cell cycle		42		4	0.881275
Biological process	GO:0010150	leaf senescence		92		10	0.882242
Biological process	GO:0043085	positive regulation of catalytic activity		116		13	0.883225
Biological process	GO:0009736	cytokinin-activated signaling pathway		51		5	0.884864
Biological process	GO:0031348	negative regulation of defense response		217		26	0.887702
Biological process	GO:0009965	leaf morphogenesis		202		24	0.888794
Biological process	GO:0034968	histone lysine methylation		60		6	0.889614
Biological process	GO:0006465	signal peptide processing		14		1	0.890858
Molecular function	GO:0004034	aldose 1-epimerase activity		14		1	0.890858
Molecular function	GO:0004069	L-aspartate:2-oxoglutarate aminotransferase activity		14		1	0.890858
Molecular function	GO:0016881	acid-amino acid ligase activity		14		1	0.890858
Molecular function	GO:0016208	AMP binding		14		1	0.890858
Biological process	GO:0030422	production of siRNA involved in RNA interference		34		3	0.892535
Biological process	GO:0010359	regulation of anion channel activity		34		3	0.892535
Biological process	GO:0048316	seed development		69		7	0.89485
Biological process	GO:0048513	organ development		102		11	0.896736
Biological process	GO:0044765	single-organism transport		61		6	0.89853
[truncated: 411 more rows]

## Sheet: Table S4
Supplementary Table 4 The enriched GO terms for up-regulated DEUs in the middle growth phase.
GO category	GO term	GO description	Total number of annotated GO terms in the blueberry genome (N)	Total number of the specific GO term in the blueberry genome (M)	Total number of GO terms in the predicted miRNA targets (n)	Total number of the specific GO terms in the predicted miRNA targets (k)	P-value
Biological process	GO:0009827	plant-type cell wall modification	76194	124	2314	18	4.36676e-08
Biological process	GO:0009860	pollen tube growth	76194	236	2314	23	1.10153e-06
Molecular function	GO:0008553	hydrogen-exporting ATPase activity, phosphorylative mechanism	76194	27	2314	7	1.22866e-05
Biological process	GO:0010143	cutin biosynthetic process	76194	25	2314	6	8.39769e-05
Molecular function	GO:0009940	amino-terminal vacuolar sorting propeptide binding	76194	4	2314	3	0.000109357
Molecular function	GO:0033946	xyloglucan-specific endo-beta-1,4-glucanase activity	76194	4	2314	3	0.000109357
Molecular function	GO:0046910	pectinesterase inhibitor activity	76194	5	2314	3	0.000267184
Molecular function	GO:0005200	structural constituent of cytoskeleton	76194	59	2314	8	0.0003997
Molecular function	GO:0005199	structural constituent of cell wall	76194	13	2314	4	0.000486871
Biological process	GO:0015991	ATP hydrolysis coupled proton transport	76194	49	2314	7	0.000663785
Biological process	GO:0009828	plant-type cell wall loosening	76194	14	2314	4	0.000665242
Molecular function	GO:0030976	thiamine pyrophosphate binding	76194	25	2314	5	0.000822544
Biological process	GO:0009051	pentose-phosphate shunt, oxidative branch	76194	7	2314	3	0.00089324
Molecular function	GO:0004345	glucose-6-phosphate dehydrogenase activity	76194	7	2314	3	0.00089324
Biological process	GO:0010184	cytokinin transport	76194	2	2314	2	0.000921941
Biological process	GO:0019395	fatty acid oxidation	76194	2	2314	2	0.000921941
Molecular function	GO:0052722	fatty acid in-chain hydroxylase activity	76194	2	2314	2	0.000921941
Molecular function	GO:0015211	purine nucleoside transmembrane transporter activity	76194	2	2314	2	0.000921941
Molecular function	GO:0051015	actin filament binding	76194	26	2314	5	0.000993063
Molecular function	GO:0050897	cobalt ion binding	76194	85	2314	9	0.00112024
Molecular function	GO:0004591	oxoglutarate dehydrogenase (succinyl-transferring) activity	76194	8	2314	3	0.00139687
Biological process	GO:0006754	ATP biosynthetic process	76194	58	2314	7	0.00183428
Molecular function	GO:0008460	dTDP-glucose 4,6-dehydratase activity	76194	9	2314	3	0.00204802
Molecular function	GO:0004618	phosphoglycerate kinase activity	76194	9	2314	3	0.00204802
Biological process	GO:0010119	regulation of stomatal movement	76194	77	2314	8	0.00234797
Biological process	GO:0019481	L-alanine catabolic process, by transamination	76194	3	2314	2	0.00270987
Biological process	GO:0006896	Golgi to vacuole transport	76194	10	2314	3	0.00285981
Molecular function	GO:0050242	pyruvate, phosphate dikinase activity	76194	10	2314	3	0.00285981
Molecular function	GO:0005509	calcium ion binding	76194	309	2314	19	0.0031814
Molecular function	GO:0015112	nitrate transmembrane transporter activity	76194	11	2314	3	0.00384376
Biological process	GO:0030036	actin cytoskeleton organization	76194	52	2314	6	0.0048096
Biological process	GO:0006090	pyruvate metabolic process	76194	12	2314	3	0.00500989
Biological process	GO:0051017	actin filament bundle assembly	76194	12	2314	3	0.00500989
Molecular function	GO:0004473	malate dehydrogenase (decarboxylating) (NADP+) activity	76194	4	2314	2	0.00531039
Molecular function	GO:0005093	Rab GDP-dissociation inhibitor activity	76194	4	2314	2	0.00531039
Molecular function	GO:0004021	L-alanine:2-oxoglutarate aminotransferase activity	76194	4	2314	2	0.00531039
Biological process	GO:0009830	cell wall modification involved in abscission	76194	14	2314	3	0.00792176
Molecular function	GO:0004430	1-phosphatidylinositol 4-kinase activity	76194	14	2314	3	0.00792176
Biological process	GO:0051289	protein homotetramerization	76194	5	2314	2	0.00867252
Biological process	GO:0009939	positive regulation of gibberellic acid mediated signaling pathway	76194	5	2314	2	0.00867252
Molecular function	GO:0005179	hormone activity	76194	5	2314	2	0.00867252
Biological process	GO:0008643	carbohydrate transport	76194	43	2314	5	0.00950249
Molecular function	GO:0008194	UDP-glycosyltransferase activity	76194	15	2314	3	0.00968086
Biological process	GO:0015986	ATP synthesis coupled proton transport	76194	44	2314	5	0.0104583
Molecular function	GO:0030599	pectinesterase activity	76194	44	2314	5	0.0104583
Molecular function	GO:0046933	proton-transporting ATP synthase activity, rotational mechanism	76194	29	2314	4	0.0109957
Molecular function	GO:0004365	glyceraldehyde-3-phosphate dehydrogenase (NAD+) (phosphorylating) activity	76194	16	2314	3	0.011649
Molecular function	GO:0008266	poly(U) RNA binding	76194	30	2314	4	0.0123881
Molecular function	GO:0050661	NADP binding	76194	82	2314	7	0.012421
Biological process	GO:0071258	cellular response to gravity	76194	6	2314	2	0.0127477
Molecular function	GO:0033809	anthocyanin 6''-O-malonyltransferase activity	76194	17	2314	3	0.0138301
Molecular function	GO:0030145	manganese ion binding	76194	48	2314	5	0.0149364
Biological process	GO:0048437	floral organ development	76194	18	2314	3	0.016227
Biological process	GO:0009831	plant-type cell wall modification involved in multidimensional cell growth	76194	18	2314	3	0.016227
Molecular function	GO:0030570	pectate lyase activity	76194	18	2314	3	0.016227
Biological process	GO:0048444	floral organ morphogenesis	76194	7	2314	2	0.0174894
Biological process	GO:0042938	dipeptide transport	76194	7	2314	2	0.0174894
Biological process	GO:0015865	purine nucleotide transport	76194	7	2314	2	0.0174894
Biological process	GO:0042939	tripeptide transport	76194	7	2314	2	0.0174894
Molecular function	GO:0042936	dipeptide transporter activity	76194	7	2314	2	0.0174894
Molecular function	GO:0004619	phosphoglycerate mutase activity	76194	7	2314	2	0.0174894
Molecular function	GO:0005094	Rho GDP-dissociation inhibitor activity	76194	7	2314	2	0.0174894
Molecular function	GO:0042937	tripeptide transporter activity	76194	7	2314	2	0.0174894
Biological process	GO:0006007	glucose catabolic process	76194	88	2314	7	0.0177685
Biological process	GO:0016043	cellular component organization	76194	130	2314	9	0.018035
Biological process	GO:0006949	syncytium formation	76194	19	2314	3	0.0188417
Biological process	GO:0006073	cellular glucan metabolic process	76194	34	2314	4	0.0190598
Molecular function	GO:0016762	xyloglucan:xyloglucosyl transferase activity	76194	34	2314	4	0.0190598
Molecular function	GO:0016829	lyase activity	76194	91	2314	7	0.020973
Biological process	GO:0070588	calcium ion transmembrane transport	76194	36	2314	4	0.0230876
Biological process	GO:0010325	raffinose family oligosaccharide biosynthetic process	76194	9	2314	2	0.0287981
Biological process	GO:0031669	cellular response to nutrient levels	76194	9	2314	2	0.0287981
Biological process	GO:0019305	dTDP-rhamnose biosynthetic process	76194	9	2314	2	0.0287981
Molecular function	GO:0080044	quercetin 7-O-glucosyltransferase activity	76194	9	2314	2	0.0287981
Biological process	GO:0046685	response to arsenic-containing substance	76194	39	2314	4	0.0300309
Biological process	GO:0043496	regulation of protein homodimerization activity	76194	1	2314	1	0.0303699
Biological process	GO:0048640	negative regulation of developmental growth	76194	1	2314	1	0.0303699
Biological process	GO:0030301	cholesterol transport	76194	1	2314	1	0.0303699
Biological process	GO:0050732	negative regulation of peptidyl-tyrosine phosphorylation	76194	1	2314	1	0.0303699
Biological process	GO:0010373	negative regulation of gibberellin biosynthetic process	76194	1	2314	1	0.0303699
Molecular function	GO:0000170	sphingosine hydroxylase activity	76194	1	2314	1	0.0303699
Molecular function	GO:0017084	delta1-pyrroline-5-carboxylate synthetase activity	76194	1	2314	1	0.0303699
Molecular function	GO:0052635	C-20 gibberellin 2-beta-dioxygenase activity	76194	1	2314	1	0.0303699
Molecular function	GO:0004632	phosphopantothenatecysteine ligase activity	76194	1	2314	1	0.0303699
Molecular function	GO:0008158	hedgehog receptor activity	76194	1	2314	1	0.0303699
Biological process	GO:0019722	calcium-mediated signaling	76194	59	2314	5	0.0333345
Molecular function	GO:0005546	phosphatidylinositol-4,5-bisphosphate binding	76194	24	2314	3	0.0351967
Molecular function	GO:0008289	lipid binding	76194	41	2314	4	0.0352729
Biological process	GO:0048354	mucilage biosynthetic process involved in seed coat development	76194	10	2314	2	0.0352826
Biological process	GO:0042218	1-aminocyclopropane-1-carboxylate biosynthetic process	76194	10	2314	2	0.0352826
Biological process	GO:0010017	red or far-red light signaling pathway	76194	10	2314	2	0.0352826
Molecular function	GO:0080043	quercetin 3-O-glucosyltransferase activity	76194	10	2314	2	0.0352826
Molecular function	GO:0016847	1-aminocyclopropane-1-carboxylate synthase activity	76194	10	2314	2	0.0352826
Biological process	GO:0006812	cation transport	76194	60	2314	5	0.0354881
Biological process	GO:0009826	unidimensional cell growth	76194	105	2314	7	0.0412362
Biological process	GO:0006096	glycolysis	76194	325	2314	16	0.0414891
Molecular function	GO:0051119	sugar transmembrane transporter activity	76194	11	2314	2	0.042269
Molecular function	GO:0016627	oxidoreductase activity, acting on the CH-CH group of donors	76194	11	2314	2	0.042269
Biological process	GO:0009631	cold acclimation	76194	26	2314	3	0.0432497
Biological process	GO:0045490	pectin catabolic process	76194	26	2314	3	0.0432497
Biological process	GO:0002238	response to molecule of fungal origin	76194	26	2314	3	0.0432497
Molecular function	GO:0046961	proton-transporting ATPase activity, rotational mechanism	76194	26	2314	3	0.0432497
Biological process	GO:0016192	vesicle-mediated transport	76194	226	2314	12	0.0445386
Molecular function	GO:0019825	oxygen binding	76194	85	2314	6	0.0449021
Biological process	GO:0006970	response to osmotic stress	76194	64	2314	5	0.0449459
Biological process	GO:0006979	response to oxidative stress	76194	253	2314	13	0.0467835
Biological process	GO:0007015	actin filament organization	76194	27	2314	3	0.0475905
Molecular function	GO:0003779	actin binding	76194	109	2314	7	0.0487685
Molecular function	GO:0008794	arsenate reductase (glutaredoxin) activity	76194	12	2314	2	0.0497209
Biological process	GO:0048653	anther development	76194	66	2314	5	0.0501865
Molecular function	GO:0045330	aspartyl esterase activity	76194	28	2314	3	0.0521364
Molecular function	GO:0005471	ATP:ADP antiporter activity	76194	13	2314	2	0.0576034
Molecular function	GO:0004737	pyruvate decarboxylase activity	76194	13	2314	2	0.0576034
Biological process	GO:0006778	porphyrin-containing compound metabolic process	76194	2	2314	1	0.0598178
Biological process	GO:0016540	protein autoprocessing	76194	2	2314	1	0.0598178
Biological process	GO:0048445	carpel morphogenesis	76194	2	2314	1	0.0598178
Biological process	GO:0015846	polyamine transport	76194	2	2314	1	0.0598178
Biological process	GO:0010262	somatic embryogenesis	76194	2	2314	1	0.0598178
Biological process	GO:0009268	response to pH	76194	2	2314	1	0.0598178
Biological process	GO:0009685	gibberellin metabolic process	76194	2	2314	1	0.0598178
Biological process	GO:0010421	hydrogen peroxide-mediated programmed cell death	76194	2	2314	1	0.0598178
Biological process	GO:0097305	response to alcohol	76194	2	2314	1	0.0598178
Biological process	GO:0010133	proline catabolic process to glutamate	76194	2	2314	1	0.0598178
Molecular function	GO:0071614	linoleic acid epoxygenase activity	76194	2	2314	1	0.0598178
Molecular function	GO:0047947	glutamine N-phenylacetyltransferase activity	76194	2	2314	1	0.0598178
Molecular function	GO:0046537	2,3-bisphosphoglycerate-independent phosphoglycerate mutase activity	76194	2	2314	1	0.0598178
[truncated: 682 more rows]

## Sheet: Table S5
Supplementary Table 5 The enriched GO terms for down-regulated DEUs in the middle growth phase.
[truncated: 715 more rows]

[truncated: 4 more sheets: Table S6, Table S7, Table S8, Table S9]
